# Supplementary material for: From fat to facts: Anthropometric references and centile curves for sum of skinfolds and waist-to-hip ratio in 2,507 adults
Source: PLoS One. 2025 Jun 26;20(6):e0326111. doi: 10.1371/journal.pone.0326111 (PMC12200776; doi:10.1371/journal.pone.0326111)
Supplement: S5 Dataset — (XLSX) [file pone.0326111.s005.xlsx]

## Sheet: DATA
body mass index (kg/m2)	Sum of 8 skinfolds (mm)	Sum of 6 skinfolds (mm)	Waist-to-hip ratio (WHR)	Waist to height ratio
19.8446	162.7	147.9	0.8	0.400545
20.8159	150.1	115.3	0.797753	0.426471
23.0018	64.8	57.2	0.782609	0.403315
22.8374	64.4	54.2	0.755208	0.398936
22.44	82.2	66.4	0.793478	0.402235
22.8571	95.6	75.8	0.797814	0.440541
24.3277	58.8	46.8	0.760417	0.407821
24.5306	55	45.6	0.724138	0.410405
22.3806	45	37.4	0.824176	0.417143
22.6347	51	41	0.773196	0.389058
23.2515	162.7	131.9	0.815217	0.474496
23.2515	124	91	0.815217	0.449468
24.5403	70.8	59.8	0.806452	0.411765
24.579	72.8	60.8	0.815217	0.436047
22.3627	198	164	0.802083	0.494444
20.1547	85.2	70.8	0.847826	0.458824
25.1557	65	55	0.8125	0.418994
24.3484	79.8	68.4	0.869565	0.443787
24.7253	88.8	73.2	0.851064	0.418994
24.8669	76.5	58.5	0.851064	0.465
25.9974	161.4	127	0.8	0.48
25.6912	56.6	46.6	0.861702	0.442478
24.8356	71.5	58	0.78744	0.44504
24.5815	56	45	0.83	0.439437
25.9259	81	67.8	0.820588	0.43956
29.9102	133	110	0.823529	0.484848
24.8897	92.8	72.2	0.800948	0.455056
28.0219	111.8	86.4	0.87	0.464576
30.1852	173.4	137.5	0.809091	0.505814
29.321	224	186	0.872727	0.533333
20.8651	96.2	80.4	0.744444	0.394118
22.8769	84.5	71.9	0.791209	0.430446
23.5036	194.4	143.6	0.768421	0.437018
21.8553	78	60	0.815217	0.410899
24.1949	69.8	57.4	0.810811	0.403315
24.463	128	107	0.777202	0.448864
24.9968	137.6	70.1	0.797872	0.442739
23.0784	171.2	144.6	0.76626	0.491228
23.729	39	32.6	0.808511	0.402235
24.3596	58.8	49.6	0.818374	0.421348
23.3642	153.5	120.7	0.83871	0.446281
24.4536	185.2	153	0.8125	0.523256
24.3656	57.6	47.6	0.806122	0.44382
26.7627	57.4	48.4	0.77451	0.417582
26.1246	94.8	79.4	0.812053	0.455056
25.1543	51.6	40.6	0.816327	0.431779
25.6245	58.8	42	0.851064	0.467647
24.3456	97.6	85	0.79803	0.428571
24.9337	151	120	0.81	0.444855
25.5716	67.4	56	0.759259	0.414365
27.4614	100.4	82	0.785047	0.444444
26.9422	97.6	83.8	0.814493	0.426058
27.1476	203.4	171	0.762332	0.505435
22.9917	111	88	0.834951	0.452632
26.4198	108.4	84.6	0.836538	0.483333
32.0443	46.2	37.6	0.803571	0.433333
30.7919	185.8	151	0.845455	0.5213
31.4568	55.2	45.6	0.823009	0.432432
33.8552	197.6	158	0.890909	0.563218
24	46.9	37	0.781609	0.426513
20.5774	138.1	113.9	0.825581	0.443213
21.3473	54.6	46	0.811299	0.389189
20.7531	126.6	105	0.808989	0.451429
22.1768	46	39	0.774194	0.388571
21.551	48.6	40.4	0.793478	0.403315
22.6184	48.5	37.5	0.784946	0.418539
24.8254	43.2	34.6	0.829545	0.417143
23.3471	152.2	123.2	0.770833	0.442455
22.9138	89.9	69.2	0.78836	0.453552
23.6614	72.8	58	0.842697	0.433333
24.778	49.6	39.6	0.798942	0.44887
21.0494	55.7	44.8	0.804233	0.422222
25.5035	135.4	117.2	0.853933	0.45977
21.1493	50.4	41.4	0.847947	0.393443
21.2126	162.6	134.6	0.836957	0.452514
25.2778	68.5	58	0.795918	0.424852
24.6819	93	78.4	0.814433	0.448087
26.1224	107.3	90.3	0.77451	0.469364
21.9023	188	150	0.833682	0.474457
24.3951	118	98.4	0.841772	0.430283
25.936	47.4	38.4	0.772947	0.408046
27.0842	62.8	51.4	0.808081	0.421965
24.6534	124.2	93.2	0.832477	0.468479
25.4674	85.5	65.5	0.81	0.426203
25.4937	135.8	104.8	0.812	0.473988
24.9925	54.4	44.4	0.836735	0.416216
26.128	57.5	47.5	0.811881	0.443333
26.4564	47	37.6	0.794258	0.436047
27.5135	141	116	0.914894	0.51462
27.7602	40	32	0.793578	0.437822
27.3659	79.6	68.4	0.812093	0.429379
29.7527	101.6	82.6	0.846154	0.494253
31.3972	222.6	180.6	0.970874	0.549451
20.1531	138	113	0.815884	0.408092
23.0385	65.6	54.1	0.73431	0.39196
22.0243	46	37	0.762162	0.397844
22.0581	45.3	34.8	0.79661	0.414219
22.54	60.6	49.4	0.704591	0.405978
21.2814	113.5	90.5	0.746964	0.466082
22.1297	138	102	0.820399	0.465027
22.2975	84.8	71	0.787234	0.420765
21.0398	142.1	113.3	0.834831	0.413347
24.5747	89.9	74.4	0.76931	0.468612
22.5133	48	36	0.799366	0.432749
24.2468	96.8	79.4	0.777778	0.430168
24.9056	82.6	70.6	0.793814	0.412281
24.2741	72.05	58.2	0.809424	0.421258
23.7947	107	79	0.806122	0.470986
27.0169	67	56.2	0.770793	0.420513
23.5515	48	40	0.780273	0.420213
24.0346	84.3	68.7	0.812437	0.442726
24.6993	65.8	55.4	0.825025	0.429319
25.5781	60	46	0.824187	0.441417
25.5781	37.5	27.8	0.824187	0.410412
24.2906	69	52.5	0.828077	0.458824
26.6742	51.8	40.5	0.818182	0.425287
25.0915	165.4	132.2	0.836735	0.468927
25.2202	49.7	41.3	0.803922	0.444384
26.8633	49.7	41.3	0.811881	0.444384
27.3306	139	112.4	0.828283	0.464756
25.8465	115.3	92.6	0.836198	0.459887
22.4179	110	87.4	0.852729	0.468571
26.1878	97.8	77.8	0.873684	0.456284
26.9718	90.4	76.4	0.821782	0.427011
25.2023	139.5	110.6	0.833333	0.464868
27.02	93.6	77.6	0.803074	0.460674
25.3941	95.8	78.4	0.865979	0.451282
25.6309	75.5	62.1	0.875	0.458218
26.5965	116.5	93.7	0.772232	0.512195
28.5943	138	112.6	0.780734	0.535305
28.3907	84.4	66.4	0.885628	0.474286
27.6134	79.2	61.8	0.846154	0.482759
31.0309	62.4	47.4	0.868756	0.484496
29.2571	163.6	128.8	0.896226	0.542857
17.2739	47	38	0.825	0.396825
17.2452	48	39.5	0.77752	0.435439
23.3816	90.05	72.5	0.829412	0.459184
21.2245	79.6	64.6	0.795964	0.488033
24.9609	46.8	36.6	0.807649	0.410198
24.9609	36.5	28.6	0.807649	0.365568
22.3249	96.1	69.3	0.795354	0.428824
19.0902	59.4	47.5	0.818182	0.45194
23.8859	83.1	63.6	0.775161	0.43566
22.2837	48.5	34	0.780514	0.413218
19.4353	65	51	0.811111	0.405714
21.8662	60.05	44.9	0.8	0.431442
23.3756	88.9	67.4	0.757576	0.425275
21.2418	62.4	50.6	0.830752	0.435028
25.8409	51.9	42.1	0.791014	0.461736
24.8239	51.9	42.1	0.76006	0.461736
23.8565	83.2	66	0.819149	0.396739
25.8546	110.5	83.45	0.802083	0.448925
23.0045	40.7	30.5	0.802073	0.386059
26.9331	83.8	65.3	0.75852	0.445087
24.2006	55.8	45.8	0.791089	0.43883
23.8513	174.6	141.2	0.819265	0.486207
26.795	42	35.4	0.815032	0.39759
30.0916	129.4	107	0.774791	0.473389
28.2451	82.5	65.5	0.848485	0.420896
25.3905	92.5	70.9	0.828431	0.427677
30.9156	126.4	94.4	0.822157	0.486486
29.264	50.6	43.4	0.856031	0.469274
26.7086	141.7	112.9	0.860488	0.538162
27.0793	147	124.8	0.864078	0.495775
28.9262	111.5	78	0.837989	0.487293
29.0842	176.4	133.6	0.882353	0.506834
30.2992	148.6	113.6	0.900786	0.491979
26.5092	227.6	187.6	0.880383	0.518919
29.8028	120.2	95.4	0.880734	0.491803
32.5075	134.6	108.2	0.852604	0.515169
18.8988	84	70.5	0.692037	0.374762
19.3213	107.2	84.7	0.802326	0.433511
19.8864	68.4	57	0.804598	0.402235
23.2781	85.6	72.1	0.835294	0.428941
22.7833	57	46	0.75	0.405319
21.759	64.9	52.8	0.775401	0.423729
21.9713	71.9	59.5	0.856808	0.448378
22.9885	137.6	117.6	0.824176	0.472222
21.7969	94	71	0.862543	0.445665
26.2789	87.5	69.1	0.77551	0.441115
22.182	38.8	31.8	0.7666	0.379121
23.4455	39	32.8	0.825758	0.397727
25.2431	110.2	85.8	0.796488	0.448649
24.0519	71.4	57	0.851087	0.444444
23.6713	118.6	101	0.849198	0.446927
24.968	81	69.2	0.816327	0.431034
24.8913	76.4	58.8	0.848168	0.444121
25.0829	98.4	79	0.835052	0.450549
26.1148	110.2	93.4	0.727679	0.442623
23.6686	84	67	0.854167	0.422619
24.9366	152.2	124	0.832487	0.508475
25.9459	125.4	108.4	0.813725	0.502732
26.1202	208.6	174.6	0.761468	0.505747
26.1775	64.8	53.3	0.801337	0.455824
25.4752	61.3	47	0.815534	0.446067
27.963	73.8	58.7	0.787037	0.467742
29.3302	59.4	46.7	0.846154	0.450549
28.887	56	47	0.841121	0.424419
31.5925	83.6	68	0.844037	0.449016
31.2669	173.8	141.8	0.932692	0.563953
30.4915	224.2	165.2	0.949074	0.563187
19.6597	54	44.5	0.713483	0.365994
16.563	172.1	135.5	0.76196	0.504348
21.9687	41.6	34.6	0.807037	0.379651
20.9689	53.3	42.9	0.860465	0.439892
22.2331	69.9	50.2	0.827815	0.440622
21.836	56.2	44.4	0.870819	0.417112
19.9658	48.5	38.5	0.800843	0.41989
21.2493	41.45	32.4	0.812834	0.429867
22.4327	79.4	61.8	0.835165	0.457143
21.1484	73	62.8	0.827957	0.438547
22.8637	116.85	86.75	0.870787	0.453074
22.0195	66.2	53	0.791878	0.432418
24.0941	81.9	61.1	0.809278	0.418733
24.2724	97	79	0.81134	0.468571
24.3594	83.6	64	0.79005	0.449501
28.4082	90.4	78.8	0.808081	0.468085
25.4019	110.8	83.8	0.824131	0.435061
22.3699	78.2	60.2	0.880435	0.469697
25.0985	79.4	67.4	0.822335	0.443787
22.3959	73.4	60	0.823054	0.418478
25.7191	131.3	103	0.777143	0.483871
28.9633	153	103	0.82	0.485561
25.7291	86.4	71.4	0.886975	0.434286
22.2861	104.3	77.8	0.923077	0.490971
22.4383	151.9	121.2	0.852792	0.513889
24.7286	82.4	69	0.811202	0.451613
26.7083	135	104	0.848485	0.526286
26.0053	128	106.3	0.901042	0.485699
28.0893	101	76	0.836538	0.442105
31.1867	58.6	48.6	0.759825	0.435294
27.69	75.7	64.6	0.90535	0.467995
29.1987	32	25.5	0.82243	0.441005
26.5951	54.5	45.5	0.849856	0.461538
29.8878	89	72	0.833333	0.492234
26.5321	132.7	101.5	0.834559	0.526476
30.6547	125	107.7	0.848848	0.561111
27.3765	56.5	38.5	0.840909	0.497175
27.3229	143	122.6	0.980392	0.485549
32.7469	187.8	148.8	0.901786	0.564972
34.4105	221	178	0.981651	0.622093
17.5453	86.8	76.8	0.764706	0.380435
18.4015	61	52	0.775281	0.428327
25.4608	71.2	59.6	0.7	0.411392
20.2047	76.4	57.6	0.827586	0.422652
21.4996	34.6	28.4	0.811111	0.375
21.2869	78.5	62.5	0.818182	0.438356
27.4429	56.5	43.5	0.839185	0.446023
20.4614	213.2	161.3	0.806452	0.495751
23.7769	49.4	42.3	0.757576	0.401596
20.5127	200	160	0.794737	0.481994
24.0835	88.8	71.6	0.768844	0.41141
24.3911	44.2	35.8	0.855556	0.398907
25.2082	56	44	0.816754	0.445714
25.1808	72	59	0.784216	0.424626
26.6449	68.4	55.1	0.854664	0.462429
23.7925	106	79	0.831579	0.455978
24.7767	89	79	0.780488	0.441989
25.4674	38.4	32	0.833333	0.387931
26.556	80.1	63.7	0.824742	0.453502
25.4397	176.7	137.6	0.8222	0.478134
24.5816	87	72	0.832487	0.446927
25.2071	69	56	0.886975	0.459392
25.7291	89	65.6	0.886975	0.505618
25.7494	168	127	0.866667	0.564384
25.9924	67.8	56.8	0.824165	0.450286
23.5036	59.4	52	0.884211	0.445087
28.7291	77.8	60.7	0.801843	0.484284
29.725	155.8	124	0.788288	0.497436
20.0617	53.2	45	0.9	0.464088
29.7942	84.5	67.5	0.849057	0.493413
23.7975	95	77.5	0.958763	0.492234
24.6914	76	56	0.930693	0.5
26.8771	153	121	0.881818	0.607143
27.3937	183	143	0.906667	0.522222
24.7767	103.2	86.6	0.85124	0.522472
28.5342	153.2	123.4	1.0198	0.595376
20.8307	147.5	121.5	0.802326	0.447826
21.1114	76.7	62.2	0.778142	0.414835
21.9284	144.55	113.9	0.808989	0.457727
25.0762	97.5	71	0.691275	0.432028
23.4249	145.2	118.7	0.797149	0.445983
23.2163	58.8	47.4	0.802198	0.40226
22.3403	153.4	130.6	0.804348	0.448276
27.0585	72.8	59.8	0.839185	0.415301
21.1327	79.7	63.2	0.842697	0.433771
23.1856	43.8	33.8	0.797872	0.412088
25.55	79	67	0.773196	0.428969
20.7945	54.6	46.6	0.876744	0.417143
21.5856	52.2	44.2	0.751244	0.38764
23.0104	45.4	38.4	0.817204	0.406593
25.1426	42	34.8	0.791667	0.427027
26.1924	58.2	47.4	0.808511	0.436782
22.2839	68.4	58.2	0.855556	0.436364
24.1153	93.6	81.2	0.802083	0.447059
28.4053	68	55.8	0.78	0.449468
24.3682	70.5	57.5	0.806122	0.459392
24.792	134	113.2	0.842105	0.462428
26.9488	68.8	58.6	0.774038	0.412088
25.6129	98.9	83.2	0.7705	0.455298
23.2967	70.6	59.6	0.877005	0.430168
24.4919	156	137.2	0.863158	0.486772
25.4711	53.2	43.2	0.863158	0.448087
23.7563	113.4	82.4	0.846154	0.460674
26.1962	114.9	91.5	0.882979	0.506964
24.4983	157.6	133.2	0.875	0.494118
26.7938	49	38	0.828431	0.426471
26.1197	97.5	83.3	0.926984	0.466439
27.1568	61.6	50	0.866667	0.466292
27.5748	61	48	0.859813	0.503448
33.4124	193.3	173.3	0.961538	0.582873
30.8293	195.5	158.5	0.946188	0.578035
19.9184	110	82.5	0.68196	0.373714
24.3689	100.8	78.6	0.739583	0.401657
20.3823	53.3	43.1	0.794444	0.420118
24.2989	207	150	0.771277	0.495092
21.6416	69.2	57.3	0.719802	0.428994
22.9472	71.8	59	0.793478	0.426901
22.4782	85.9	65.6	0.844444	0.468804
23.9395	70	60.3	0.835165	0.403499
20.2455	76.8	61.9	0.880046	0.448202
20.971	131.5	98	0.855556	0.449036
24.9827	164.8	137	0.819149	0.452941
23.5036	97	79.6	0.842391	0.468571
21.6761	136.6	112.4	0.821053	0.458101
22.2531	77.4	65.4	0.825397	0.428571
24.7856	32.5	26.3	0.91954	0.433333
19.9556	79.8	65.8	0.752799	0.483965
26.4159	59.6	49	0.852632	0.429379
25.4268	68	52	0.855789	0.472571
25.1956	61.1	49.1	0.815	0.428177
25.4914	106.8	73.4	0.794374	0.48144
24.0327	105.6	91	0.82	0.449704
24.1253	107.8	95	0.82	0.445055
25.92	82.2	67.2	0.837893	0.44
23.8087	65.8	55.2	0.965116	0.435028
27.6755	87.8	63.2	0.83	0.469942
27.3138	118	95.6	0.81068	0.5
22.8374	70.2	55.2	0.867347	0.446199
25.0473	152.2	126.6	0.885417	0.461957
29.7609	52.4	44.4	0.905759	0.468085
26.028	110.6	91.6	0.843689	0.508197
24.1	162.6	129.4	0.854369	0.51087
24.5303	167.4	130.6	0.888889	0.511834
29.0842	159	129.5	0.894231	0.610048
28.1191	55.2	45.4	0.903846	0.441989
30.8596	165.8	134.8	0.949495	0.573171
33.9822	129.4	99.4	0.906667	0.491124
32.7469	184	155	1.0614	0.672222
18.5568	86.8	75.4	0.814815	0.369073
19.45	78.8	59.2	0.73262	0.424178
19.947	132.2	100.6	0.821429	0.467179
25.8819	73.5	58.5	0.809633	0.439038
22.1462	95	83	0.808989	0.433526
22.5648	108.7	89.6	0.805405	0.424501
26.0617	82.2	68.4	0.789474	0.432133
21.4771	59.2	50.4	0.826087	0.409091
23.8087	96	77	0.817204	0.377137
23.5929	75.4	64	0.820106	0.413613
22.3755	52.8	44.8	0.80829	0.390533
24.0838	94	82	0.818658	0.449704
21.8959	101.5	79	0.786573	0.448593
23.2909	58.4	47.1	0.770732	0.436128
23.4643	36.2	29.8	0.814433	0.38764
24.1646	86	72.6	0.840381	0.393782
21.4619	79.8	62.5	0.869565	0.467098
22.8446	99.2	82	0.909091	0.45
23.6735	58.5	47.2	0.869565	0.473684
25.2741	125.9	100.8	0.769231	0.48066
24.8965	100.4	76	0.861702	0.48312
24.9074	64.8	52	0.852632	0.425
25.4106	41.2	34.4	0.864583	0.457143
23.8763	66.2	54.2	0.884817	0.449438
24.6233	136.5	102.5	0.862245	0.493258
23.75	238.4	182.4	0.867347	0.550733
24.8161	182.6	152.2	0.890625	0.516854
26.9342	139	121	0.905263	0.467742
26.4481	150.6	122.4	0.878788	0.482258
26.0384	92.8	73	0.871897	0.490708
24.9162	86.8	72.7	0.882874	0.472376
25.565	117	87	0.895522	0.505618
28.4371	80	68	0.87619	0.480447
29.4464	77.2	58.8	0.92	0.467836
29.3551	171	134.4	0.979695	0.541176
29.869	106.8	83.8	0.872321	0.551429
20.0539	96	75	0.795455	0.46875
24.3253	60.4	47.6	0.787778	0.396739
20.7612	56.5	44.8	0.829545	0.417059
22.6252	142.8	116	0.768421	0.451429
22.7583	62	51.5	0.793478	0.418785
22.3204	76.8	65.2	0.813187	0.431953
23.3844	86.8	73.8	0.816777	0.416667
22.2656	76.7	56.5	0.757576	0.423341
23.0857	99.6	83	0.862069	0.434667
23.5986	62	50	0.842697	0.440476
23.3509	85.6	71.8	0.792059	0.444444
26.6631	44.2	34.8	0.826087	0.439306
23.6336	54.8	44.8	0.865169	0.429412
25.1017	110.2	86.8	0.844086	0.494048
22.0761	65	48.2	0.897727	0.458757
26.9388	75.5	59.7	0.79	0.482353
21.5123	80.2	67.2	0.847548	0.465116
24.2187	79.4	68.8	0.888889	0.443787
24.3737	55.2	42.6	0.851064	0.459064
25.0926	89.4	69.4	0.824742	0.441667
27.2107	120	104.6	0.842105	0.454545
23.3011	42.8	34.8	0.830266	0.428571
25.3724	114.4	93	0.815	0.455621
23.1142	81.4	70.8	0.832487	0.464481
23.03	120.4	100.2	0.83	0.502793
25.9614	117.8	100.8	0.893617	0.47486
25.2322	72	58	0.867347	0.4365
27.1527	34	27	0.876289	0.5
24.5156	150.8	122.2	0.925532	0.485549
24.05	71	57.8	0.876506	0.464706
21.0302	98.2	76.2	0.956522	0.483516
22.0384	130.6	111.2	0.916667	0.472826
27.6833	200.4	165.8	0.873786	0.569061
27.0138	59.6	43.4	0.962189	0.478261
33.1797	142.6	112.1	0.944954	0.534254
26.3973	64	55.5	0.710046	0.351412
21.2457	129.2	97.2	0.835294	0.442478
21.3839	109	86.6	0.851114	0.449015
22.4083	81.6	68	0.797814	0.421622
21.953	111.1	83.6	0.842697	0.465318
25.3043	50.7	43.3	0.735294	0.406685
23.4272	84.8	68.8	0.804622	0.459016
25.3076	76	58.3	0.832432	0.438466
23.3381	128.8	104.8	0.873589	0.462366
25.2763	87	69	0.763547	0.465116
23.813	168.6	138	0.787879	0.441489
24.8051	52.1	42.7	0.847826	0.466667
24.3864	115.4	100.6	0.832461	0.449153
24.3375	43.4	35.6	0.816327	0.417647
27.0641	97.8	81	0.793103	0.443787
24.8163	53.2	43.8	0.88172	0.448276
25.945	60.6	45.2	0.83	0.419653
24.1685	71.5	52.5	0.885835	0.468586
26.5021	105.6	80.2	0.954545	0.447368
30.0099	142.2	120	0.8	0.47541
24.6194	81.3	69.9	0.862245	0.471698
25.2078	90.3	74.5	0.858586	0.501484
26.5998	85	68	0.865112	0.46791
25.2595	92.5	58.5	0.873096	0.505882
26.3903	59.3	45.2	0.811321	0.471089
24.844	124.1	101.2	0.861386	0.531792
28.4799	84.2	70.6	0.862069	0.468571
26.6335	114.4	90.1	0.892137	0.487209
25.5201	279.8	227.6	0.852381	0.562361
23.2692	98.8	77.6	0.9375	0.502841
27.5933	141.6	122.4	0.909091	0.57363
30.6392	135.6	102	0.87619	0.494505
32.7414	130.6	106.2	0.893333	0.508475
32.3659	141	104.8	0.889868	0.528302
20.72	92.4	75.4	0.747312	0.422619
18.0697	71	53	0.731959	0.400807
17.502	70.6	60.4	0.857143	0.421622
22.434	75.8	61.8	0.815642	0.432496
21.0785	68.8	56.6	0.795699	0.393617
22.4197	73.1	61.9	0.831461	0.433908
23.7402	154.7	123.2	0.787234	0.475138
25.0363	60.6	45.2	0.803191	0.410343
23.7799	114.6	95	0.83871	0.446927
26.0044	120.4	96.4	0.78	0.472989
22.2585	79.4	61	0.869324	0.453994
23.4221	92.2	76.2	0.888889	0.427746
24.6559	115.2	93.8	0.816327	0.440633
26.2227	66.4	53.8	0.898876	0.440678
25.3006	124.2	102.4	0.826305	0.446237
24.9528	55.4	47	0.828974	0.411429
22.9217	216.6	182.6	0.851282	0.521739
23.6423	90.6	70	0.835	0.477528
24.0195	111.4	97	0.875	0.465753
23.6713	79.4	65.6	0.858586	0.494505
26.8718	168	145	0.858586	0.514286
24.7252	90.1	71.1	0.914894	0.450115
26.1897	97.2	79.6	0.811321	0.460274
24.5888	177.8	147.8	0.956044	0.52809
24.4898	121	99	0.93617	0.462428
24.7188	144.4	116.4	0.908081	0.528736
25.1781	180.2	139.4	0.865385	0.518018
28.7347	195.6	161	0.865385	0.536723
29.4107	93.2	77.4	0.9375	0.516129
29.5134	127.2	95.6	0.900883	0.536842
27.741	89.4	74.2	0.893204	0.485946
29.9577	103.6	89	0.893204	0.49711
22.694	102.2	80.4	1.03444	0.502857
30.8358	135.4	104.6	0.878505	0.532544
31.4086	169.1	125.8	0.896226	0.538502
30.039	154.2	124.2	0.857143	0.508772
31.5101	153	123	0.969697	0.551724
30.3215	67.6	57.2	0.941392	0.508743
22.3031	115	98	0.72	0.426036
24.1221	81.5	70	0.77551	0.397906
22.8241	92.4	74	0.792708	0.432386
23.0388	65	55.8	0.846154	0.440678
23.3556	98.2	85.8	0.875	0.425532
22.1757	90.8	76.8	0.846995	0.456044
22.9297	120	96	0.857143	0.466667
24.3323	93.9	77.6	0.847826	0.464183
24.4821	41.8	34.4	0.8125	0.418478
24.9673	94.2	76.6	0.853261	0.446237
22.2756	72.1	60.7	0.877778	0.447201
22.182	49.4	40.6	0.824742	0.414894
23.4607	159.1	130.6	0.851064	0.526012
24.499	94.2	78	0.839378	0.451977
24.792	104.2	85.3	0.88172	0.472892
25.2245	166	129.4	0.87234	0.480933
25.5709	99.9	79.5	0.891892	0.4875
22.5749	145.4	119.4	0.846939	0.474934
25.3593	127	103	0.83	0.472527
24.0741	63.4	49.6	0.831683	0.445652
23.5286	124.8	105	0.908405	0.48913
25.4936	71.8	62	0.853535	0.432584
25.42	229.4	189.2	0.895833	0.528736
26.2046	67.2	56.6	0.868687	0.459302
25.6801	165.4	135.4	0.887755	0.505682
28.5382	104.8	87.2	0.881188	0.473988
24.784	168.2	138.2	0.865385	0.47541
29.7436	114.8	87.8	0.873786	0.485294
31.3743	204.2	165	0.850467	0.526596
27.4406	198	167	0.92	0.531429
30.0898	105	84.6	0.87619	0.464865
28.898	160.6	123.4	0.894231	0.516304
29.1529	111.7	85.7	0.896226	0.492982
30.0735	169	133	0.941748	0.522727
30.024	157.6	121.2	0.942308	0.554286
31.5188	173	137.8	0.891892	0.547486
20.1155	94.4	81.6	0.651261	0.371257
21.79	65.7	56.8	0.853659	0.420765
26.8787	72.9	58.3	0.802737	0.435242
18.1254	58.8	49.8	0.827586	0.403315
23.0762	81	66.2	0.776596	0.450867
21.304	48.5	39.8	0.831461	0.431638
21.0218	110.6	97	0.809576	0.45
20.6922	76	65.5	0.847458	0.374468
20.7903	88.4	78.4	0.806452	0.426136
21.2245	36.7	29.6	0.833333	0.406557
21.753	49	40.8	0.799163	0.458824
20.8048	87.2	71.8	0.827957	0.441341
21.7588	82.4	69.4	0.855556	0.419048
24.0676	50.8	40.4	0.762376	0.431551
25.8824	29.4	23.4	0.8125	0.393443
26.0617	125.2	101.2	0.795918	0.475309
25.0587	70.4	56.2	0.766145	0.425287
23.8757	131.2	106.2	0.822917	0.455556
23.7115	82	67	0.825	0.428571
25.932	131.8	112	0.842105	0.484848
24.5646	95.4	76.8	0.825153	0.418994
26.5123	63.4	51.4	0.80198	0.48
24.9691	58	47	0.832487	0.416667
26.6499	98.2	83.6	0.853608	0.4375
26.6097	172.5	146.4	0.873684	0.488372
24.4637	135.6	112.6	0.878947	0.502924
25.0593	151	127.4	0.893617	0.478723
28.3261	114	90	0.857143	0.491124
20.3909	60.4	49.2	0.914894	0.491176
28.3848	177.4	149.2	0.86	0.501393
23.0556	156.4	127	0.915789	0.516304
27.3115	152.8	119.2	0.915789	0.5
27.4406	133.6	113	0.908333	0.485549
25.4012	97.8	83	0.907216	0.488889
26.2784	90.4	65.5	0.909091	0.495455
26.4826	159.9	123.9	0.867052	0.511364
29.3294	91.3	75.7	0.882353	0.479109
26.5832	104.2	84.2	0.893204	0.483333
31.002	138	116	0.94	0.494318
31.3386	138.2	114.2	0.88785	0.559524
27.3356	126	101.6	0.951923	0.582353
21.2858	143.1	111.9	0.80611	0.443213
19.1263	64.2	55.9	0.763441	0.37766
21.6214	72.4	61.8	0.855422	0.459302
22.3954	151.2	132.3	0.833333	0.498498
22.4047	53.6	44.6	0.817204	0.4375
24.2436	50.5	43	0.836957	0.417021
25.6973	74.3	59.1	0.802083	0.468452
23.6614	68.4	57	0.841372	0.41989
24.3056	80	70.2	0.81639	0.440771
28.1233	52.6	45.8	0.77451	0.409836
24.6492	155.9	124.4	0.824742	0.509551
27.8696	63	54	0.704846	0.442529
22.6852	67	52.4	0.872549	0.456395
21.9478	180.8	137.9	0.861702	0.529412
23.1837	98	82	0.9	0.42515
24.2169	55.4	43	0.952941	0.445055
24.6953	137	115.2	0.9	0.479167
23.8757	94.7	79.3	0.87766	0.443272
29.7595	59.5	47.2	0.78673	0.445
22.5562	80.6	66.8	0.870466	0.460894
24.5351	111.8	87	0.913978	0.502732
26.5252	85.5	73	0.914439	0.462857
27.4725	97	80.2	0.936842	0.482143
26.9896	109.4	95	0.849057	0.482955
27.3988	40.9	33.4	0.9375	0.501172
27.3988	150.8	121.8	0.957447	0.592814
28.3424	102.4	84.4	0.835945	0.489011
26.8745	163	127.4	0.884615	0.542169
27.5608	179.6	144	0.867925	0.557377
29.6886	79.4	66.2	1.02062	0.442623
33.454	113.4	91.6	0.933962	0.542169
30.4578	194.6	159.6	0.944444	0.582353
19.7133	112.4	82.9	0.804598	0.434884
19.1516	115.6	98.4	0.847059	0.44086
21.6379	35.8	30.6	0.847059	0.404624
27.3797	104.2	88.4	0.785714	0.457447
21.3041	77.8	62.8	0.833333	0.452941
24.1762	92	69	0.844444	0.446927
21.9031	54.2	43.4	0.814815	0.440661
21.5288	118.8	99.6	0.857143	0.415789
23.8384	49.4	39	0.847312	0.425638
21.9668	88.6	71	0.822917	0.421348
27.4648	100	82	0.816327	0.462295
22.6543	63.5	49.9	0.8676	0.451987
20.8828	54.2	44.2	0.869379	0.426966
21.9157	70.6	59.2	0.84456	0.430079
25.736	63.1	52.8	0.84	0.453039
21.3898	65	54	0.901099	0.426036
23.0531	65.4	56.4	0.901099	0.40678
24.1935	96	79	0.803922	0.477576
25.7929	100.5	75.7	0.845361	0.486134
24.8148	168	140.6	0.882979	0.459893
23.6203	107.4	82.2	0.852041	0.471751
25.1102	116.2	93.2	0.874346	0.440181
23.8884	62.8	52.8	0.838454	0.447778
24.7993	105	85.6	0.833333	0.469364
25.4511	70	55	0.851485	0.477143
25.73	126.6	104.7	0.905263	0.491121
27.586	114	92.4	0.811321	0.461111
25.3008	100.2	83.4	0.82243	0.468571
25.2833	104.6	84	0.876238	0.44086
27.0676	122.6	103	0.927083	0.494253
27.2626	139	115	0.848197	0.502825
31.7743	144.6	112.8	0.933333	0.563218
28.3782	210.4	172.8	0.942857	0.543956
26.8106	170	128	0.973581	0.498997
27.83	146	123.8	1	0.557377
18.7476	160.8	129	0.813953	0.411765
20.7676	197.8	170.8	0.833333	0.503311
22.0479	196.4	152	0.813953	0.461538
23.1834	116.2	95	0.686275	0.438202
21.55	47.8	40.4	0.8	0.39779
19.2042	114.6	96.1	0.860465	0.466102
21.7779	38.4	30.4	0.833333	0.393258
23.8714	48.8	40.4	0.835165	0.426829
24.1115	76.8	65.8	0.863636	0.423913
26.9286	58.8	46.5	0.745098	0.451213
22.6183	33.8	26.8	0.76999	0.393258
23.3637	87.2	71.8	0.821053	0.443787
23.5766	49.8	42.4	0.787879	0.410811
22.1161	69	56	0.836117	0.446737
23.7338	159	132.4	0.89011	0.488889
25.5354	131.2	108.4	0.812808	0.479213
25.1669	159	126.3	0.8222	0.538462
23.1481	91.4	78	0.848485	0.491228
27.2221	121.2	94.2	0.848485	0.466667
24.1216	73.3	61.8	0.858586	0.448691
25.1862	101.1	84.2	0.844554	0.462711
24.7526	79.6	65	0.848515	0.435294
22.4167	67	58	0.90625	0.436782
26.2346	235.7	178.7	0.878788	0.549724
26.9967	106.8	85.8	0.916667	0.483333
28.7037	107.4	92.4	0.838095	0.473684
26.4487	116.6	96.4	0.975744	0.497268
25.2801	121.8	94.2	0.947368	0.450777
25.3516	198.8	162.6	0.90099	0.534483
26.9718	114	98.4	0.919192	0.478261
30.3561	98	79.4	0.92	0.514124
27.2493	162.8	130.8	0.911765	0.544379
28.2294	189.4	153.4	0.94898	0.535135
28.5705	178	147	1.03158	0.554348
32.2425	116.4	96.8	0.844828	0.502793
28.6048	107.8	91	0.925234	0.53913
31.8672	115.8	93.2	0.872807	0.497191
30.1276	142	114	0.944444	0.556818
21.4765	154	124.2	0.851114	0.441176
22.9424	97.6	82.2	0.804204	0.451429
21.542	87.2	72.4	0.78836	0.443452
24.1176	106.4	87	0.721154	0.428571
25.0776	76.4	64.4	0.789474	0.425414
26.5338	59.8	50.3	0.817888	0.417097
23.7228	99.1	77.8	0.835165	0.454491
23.3243	80.4	66	0.838992	0.45614
22.9236	88.6	72.6	0.802083	0.468208
22.9854	86	69	0.866667	0.439932
23.1269	78.2	67.2	0.828905	0.441989
24.3836	93.4	77.6	0.866667	0.45977
25.8199	104	92	0.821053	0.439306
22.6085	65	52	0.840471	0.413607
27.4939	52	43	0.752381	0.452972
24.8466	164	135.8	0.833333	0.538889
25.6969	136.1	113.4	0.833333	0.468085
22.9321	181.4	151.8	0.851852	0.511236
26.3958	60.5	44.9	0.826531	0.418927
23.3556	63.6	53.2	0.88172	0.447222
24.6296	57	48.4	0.864583	0.448649
25.157	90.2	76.2	0.85567	0.461111
26.5227	59.2	47.2	0.892473	0.45614
25.3308	93.6	77.8	0.843592	0.453488
26.3958	109.6	87.2	0.934066	0.460674
25.6	149.9	125.9	0.912632	0.501377
24.2803	77.8	64.4	0.916667	0.477011
25.0298	204.8	165.6	0.916667	0.583333
26.1551	222	186	0.909091	0.555556
25.0742	182.6	153.2	0.892157	0.514286
26.9221	111	93.6	0.850467	0.495429
19.9674	126	105	0.917078	0.486188
27.7575	144.6	120.6	0.939394	0.473118
31.8389	122	89.5	0.904762	0.529345
30.2778	111.6	96	0.843478	0.491329
28.6367	169	133.6	0.990291	0.502703
29.9383	161	128	0.897436	0.582857
18.9815	45	37	0.701031	0.377778
20.6901	88.4	77.2	0.813793	0.438202
21.9038	68.2	55.2	0.795699	0.41573
22.0581	75.8	60.4	0.822813	0.468962
21.6924	75.2	60	0.829457	0.467232
21.4619	96.2	75.4	0.826087	0.476331
23.6795	46	37	0.847826	0.414035
26.354	74.3	56.8	0.78	0.433511
22.4845	64.2	54	0.858696	0.43956
21.8875	100.2	79.7	0.816327	0.434503
23.6821	86.8	74.6	0.833333	0.426966
27.275	48.5	38	0.813131	0.424603
26.392	64.4	54.9	0.830595	0.479265
22.7761	79.6	61	0.815	0.456198
25.9185	91.4	78	0.809198	0.45977
25.1653	70.7	57.3	0.831325	0.46117
25.1278	96	82.4	0.846939	0.448649
26.1466	69.6	50.2	0.809153	0.442428
24.5351	74.2	63.4	0.875	0.443322
28.257	91.9	71.3	0.884211	0.504734
27.6951	147.6	117.2	0.862487	0.477273
25.3225	116	101	0.836066	0.512195
24.2514	203.6	163.6	0.909845	0.558824
25.5811	120.4	101.5	0.927083	0.48832
28.2828	120.4	99.2	0.946809	0.511364
26.6335	164	129	0.918367	0.529762
29.0657	134.4	112.8	0.904762	0.539394
33.0104	210	170.2	0.957406	0.581765
19.4658	56.3	49.9	0.766304	0.375
21.337	59.9	48.9	0.831461	0.446328
22.0679	80.7	63.5	0.835165	0.433048
24.805	98.2	79.2	0.795812	0.453488
26.6022	95.8	77	0.8125	0.466474
23.7096	80	64	0.824211	0.441127
24.2639	86.4	66.4	0.868132	0.443017
24.3225	73.4	58.2	0.782178	0.425287
24.4183	55.6	48	0.858696	0.422222
22.8769	72	55.4	0.830366	0.449171
22.7936	80.5	63	0.853066	0.482759
26.897	63.6	50	0.82263	0.453991
24.0835	74.4	58.1	0.837281	0.452459
25.8418	82.1	67.9	0.839139	0.44195
26.6211	87	74.2	0.891304	0.441489
24.1358	90.3	73.2	0.869198	0.446328
22.1864	79	62	0.840609	0.48913
23.0874	101.4	80.2	0.85567	0.467456
26.0602	71	58	0.837488	0.457778
28.2646	123.2	108	0.890625	0.505682
24.1052	57.5	45.7	0.916667	0.510448
26.1816	95.2	81.8	0.89899	0.5
28.0863	145.4	121.4	0.872549	0.530387
26.2878	136.8	102.4	0.865385	0.505682
27.3115	149	115	0.89901	0.515909
25.5359	187.5	154.7	0.920792	0.591716
27.3191	105.4	87.2	0.897196	0.475676
29.4786	169.7	136.5	0.942308	0.528409
30.4753	170	130	0.98	0.550562
32.3868	196	151.2	0.900901	0.561983
30.3562	164.6	131.6	0.944444	0.557377
32.8466	103.2	90	0.953271	0.552735
32.4584	149.2	120.2	1.0098	0.628049
33.0864	178.6	145.6	1.01961	0.577778
20.4463	66.6	52.4	0.811916	0.420225
23.0138	54	42.6	0.831461	0.420702
23.0954	91	68.6	0.822222	0.438017
23.0716	56.6	45.6	0.785714	0.413408
22.1004	75	64.4	0.852273	0.412698
20.9259	99.2	82.2	0.835165	0.44186
23.5938	89.5	63.8	0.826087	0.446281
25.2792	130.9	109.1	0.836957	0.467606
24.1035	63.8	54	0.824524	0.418079
24.1959	80.6	69.4	0.840426	0.422222
24.5278	125.4	103	0.819588	0.455621
25.226	207	164.7	0.826531	0.532544
22.8615	142.4	125	0.845361	0.451429
23.3135	108.6	86.8	0.896739	0.462567
24.1222	96	81	0.83	0.445652
24.4865	94.2	80.2	0.864583	0.451807
23.2426	142.5	103.2	1.03576	0.495522
24.3932	54.2	45	0.875	0.446809
25.7469	167	133.8	0.865979	0.494624
24.5074	72	60	0.843902	0.461538
31.5465	161.8	136.6	0.837209	0.564706
26.5856	169.5	124.1	0.883495	0.493492
26.7661	126	100.8	0.867925	0.491071
32.526	237.4	203.2	0.880734	0.566667
31.0875	148	112	0.951456	0.570621
32.1707	162.8	142	0.980198	0.586826
30.7407	154	118	0.980392	0.637059
33.611	192.2	149	0.918182	0.590164
31.5741	187.6	147.6	0.902655	0.568966
33.624	139.6	106.6	1.01887	0.555556
33.7723	194	159.6	0.964286	0.62069
33.218	60.8	48.5	0.956714	0.5
21.4611	79.5	65	0.797753	0.456022
21.4533	50.5	42.7	0.842697	0.407344
24.1625	66.8	54	0.802083	0.409574
24.9703	77.4	63.2	0.847826	0.440217
25.2163	62	47	0.857143	0.444444
22.5149	105.9	88.8	0.879121	0.487252
22.9321	49.2	41.4	0.824742	0.449438
23.4819	88.4	75.6	0.833333	0.441176
24.18	107.2	89.4	0.870968	0.448276
24.7519	118.3	99.6	0.81	0.485876
26.0208	61.4	51.2	0.880435	0.440678
25.4219	93	69.5	0.78876	0.477654
22.2222	53.1	42.9	0.892473	0.48538
27.0853	68.8	55.2	0.86911	0.460227
23.6033	83.2	71	0.890641	0.437158
25.2177	127.6	108	0.863636	0.476471
25.2163	164	123	0.855721	0.511748
28.2805	90.6	70.4	0.830918	0.494382
24.6531	85.5	67.5	0.902564	0.469252
26.1962	91	76	0.888889	0.461111
25.7798	157	116	0.888557	0.502857
25.7697	195	163	0.918367	0.519553
26.4721	114.2	96	0.9375	0.491803
25.9265	130	101.6	0.93299	0.517143
28.5572	95.4	78.8	0.902913	0.511364
29.3424	171.8	139.8	0.939394	0.54386
33.1815	213.9	166.3	0.967442	0.592593
32.133	149	117	1.04	0.615789
22.7469	66.5	55.5	0.744422	0.407778
22.8191	79	67.2	0.827957	0.421622
23.7737	114.5	85.5	0.846154	0.505714
21.4854	122.9	103.6	0.815789	0.484571
22.7483	108.6	91.8	0.817227	0.455556
23.4916	102.3	73.8	0.804124	0.429363
24.5459	71.3	58.3	0.826903	0.426769
23.3556	98	78	0.824742	0.449438
24.7256	66.2	52.6	0.842105	0.448023
24.4152	108.5	89.3	0.856383	0.432584
28.7037	78.4	65.6	0.811881	0.471591
23.04	116.5	89.5	0.873684	0.486813
24.748	104	74	0.846939	0.475
26.6012	85.6	75	0.829171	0.467836
24.3974	122.2	91.4	0.849693	0.472527
27.1673	100.8	86.2	0.806851	0.455621
23.8498	116.6	95.2	0.843137	0.448649
27.4145	67.6	52.2	0.877551	0.45163
26.0292	85.5	66	0.875124	0.480597
28.2449	166	128	0.804545	0.566474
26.9593	75.5	61.5	0.831144	0.466292
26.5381	127.1	97.4	0.908163	0.493296
32.1978	91.2	68.8	0.838498	0.494253
26.0068	133	109	0.892157	0.511236
25.7515	140.4	108.4	0.927919	0.541176
24.9968	125.8	102.8	0.92	0.520468
28.3737	171	150	0.901961	0.516854
28.8015	143.2	111.6	0.949495	0.534503
26.3329	181.2	153.2	0.989583	0.548023
31.3448	134.8	112.6	0.932692	0.543353
26.6749	202.9	155.3	1.02083	0.580556
29.737	199	149	0.867257	0.598837
30.4083	158.8	126.2	0.976303	0.555556
32.9012	159	123	0.963134	0.573099
20.014	101.8	85.2	0.767442	0.411111
21.8519	69.4	59	0.762887	0.381503
25.2595	85.7	68	0.789474	0.433243
19.7483	117.2	98.8	0.886364	0.441176
24.2268	148.5	114.3	0.814433	0.455041
25.0948	99.6	69.8	0.783251	0.436643
24.7041	123	97.5	0.810591	0.479381
22.792	85.8	69.6	0.943182	0.446328
23.8757	101.6	79.5	0.833333	0.480226
25.7572	138	103	0.878947	0.446809
26.0155	108.4	94.6	0.802885	0.472222
23.7098	125	89	0.823529	0.463687
25.7812	137.2	104.4	0.954545	0.508671
27.2493	87.4	65	0.893617	0.485465
26.4198	115.4	85.4	0.833333	0.502825
28.2805	37.8	30.2	0.817308	0.40625
24.114	96	74	0.895833	0.485876
24.2906	55	43.8	0.886598	0.482759
22.0581	146.6	113	0.905759	0.51087
26.5629	113	83	0.846154	0.475138
27.1314	141.2	118.8	0.881188	0.491803
26.7252	168.6	131.8	0.9	0.511834
25.0541	74.2	62	0.91	0.47644
28.4302	148.6	115.2	0.812227	0.472934
27.1739	141.8	107.6	0.895238	0.525
28.6926	184.1	146.3	1.05	0.614035
32.4886	150.6	118.4	1.05714	0.649123
22.5178	65.6	51.6	0.786517	0.418631
23.0513	74.4	61.6	0.785263	0.419162
23.0212	54.3	42.3	0.875	0.43493
22.2496	99.6	69.8	0.806688	0.437363
24.7555	101.3	81.8	0.810591	0.47133
21.6756	91.6	72.2	0.892617	0.442377
22.1158	105.1	82.6	0.842105	0.482574
24.4613	95.8	78.4	0.815476	0.42328
22.46	169	138	0.912088	0.475568
26.4896	106.6	90	0.85567	0.477011
26.5963	138.2	107.6	0.873684	0.502825
24.2446	97.8	82.8	0.84375	0.479769
23.4042	53.6	44.4	0.889474	0.445087
23.1014	201	162	0.876684	0.538462
24.678	164.8	119.8	0.823869	0.488453
23.9395	138.4	106.8	0.872549	0.494505
25.6612	170.5	123.5	0.882353	0.490708
27.054	109	85	0.825688	0.489571
26.1228	107	81	0.893204	0.513966
31.9088	133.9	105.5	0.941176	0.477011
27.8645	175.8	139.2	0.95098	0.539326
27.7283	213.6	176.6	0.989899	0.521505
29.7367	130.4	102	0.875	0.542105
28.4082	171.4	138.6	0.980769	0.55615
30.8731	134	109	0.996094	0.576271
27.6521	141.6	105.6	0.985577	0.572222
27.1605	150.4	117.2	0.980952	0.572626
29.0859	184	144.4	0.962617	0.52973
29.0257	112.4	91.4	0.962963	0.589595
33.229	169.2	146.6	1.05607	0.61413
33.8504	244	199	1.06838	0.657895
20.306	131.3	115.3	0.870588	0.477313
22.535	63.9	53.5	0.8	0.429379
22.4007	105.6	86.6	0.805263	0.42033
23.545	126.6	110.2	0.888889	0.490798
25.4432	49	44	0.824742	0.478035
22.8374	100.4	74.9	0.914773	0.455263
26.7401	70.7	54.2	0.861702	0.486034
27.6754	91	75	0.790244	0.45082
23.0212	100.4	86	0.88172	0.490909
22.8732	110	88.2	0.859375	0.494253
27.7323	46.2	38.8	0.843878	0.420455
23.1147	188	152.8	0.902703	0.502924
26.1125	76.1	63.1	0.904255	0.462766
26.7775	94.4	74.6	0.877551	0.473988
26.952	97	79.8	0.868687	0.488889
24.8199	76.2	64.2	0.856436	0.449438
23.8513	156.2	122.6	0.878788	0.502717
24.4062	137.8	105.7	0.857143	0.495609
26.9444	71.4	55.8	0.887992	0.474432
25.4542	162.8	125	0.901198	0.531429
26.8595	140.6	120.8	0.920523	0.505952
28.0583	78.8	60.4	0.92	0.473529
26.7309	112.6	87.2	0.898058	0.516854
27.2653	75.4	59.4	0.902913	0.519886
32.0071	157.6	129.2	0.990148	0.579545
29.8295	158.3	114.3	0.980769	0.6
33.3778	149.4	124.2	1	0.602339
33.7925	183.2	155.2	1.0566	0.678788
21.1222	56.3	49.1	0.768421	0.408964
21.6211	90	73	0.807056	0.443182
20.2145	95	76	0.873563	0.454545
24.0509	48.5	40	0.772277	0.42069
24.1131	86.8	72.4	0.821053	0.438202
23.0541	132	114.4	0.877778	0.46663
23.3242	94.6	81.2	0.857297	0.455056
24.6965	99.6	78	0.784314	0.455056
24.8016	128.3	107.2	0.898876	0.480606
24.1131	69.9	51.7	0.84375	0.486034
24.5611	88.4	74	0.870968	0.485714
25.7543	78.8	61.8	0.835052	0.458664
23.729	61	44.5	0.88172	0.439306
24.2561	93.5	72.3	0.874735	0.44734
26.6122	66.2	52.2	0.867347	0.447339
25.0135	98.8	81.2	0.886598	0.476744
27.851	150	119	0.826923	0.5
24.4374	133	105.6	0.861386	0.544944
22.8571	152.4	123.2	0.916667	0.47619
24.9056	166.5	140.7	0.907216	0.515789
28.5627	126.4	100	0.9	0.523256
25.8333	124	105.8	0.902913	0.516667
28.0689	152.4	125.8	0.912621	0.49162
26.8519	145.8	119.4	0.940594	0.513661
30.7411	100.4	75.8	0.898148	0.502857
30.2493	142.8	115.2	0.899083	0.527778
26.3656	181	152	0.99	0.573034
28.8789	146.4	116.4	0.980769	0.575581
30.5306	116.6	91.2	1.02415	0.601093
32.548	205.5	154	0.990991	0.605714
17.8639	57.4	48.8	0.77381	0.365169
21.9176	75.4	59.8	0.829787	0.434783
22.5366	125.6	102.8	0.80402	0.448087
25.5605	76.2	63.8	0.835052	0.428571
23.9237	114.8	93.8	0.836735	0.468208
25.3815	91.4	78.2	0.82	0.460674
23.2912	131.8	102.8	0.886598	0.469945
23.8498	150.1	116.3	0.895833	0.496063
25.2322	83.2	62.2	0.851485	0.478261
26.7949	85.6	70.6	0.933768	0.480874
26.8122	98	83	0.895833	0.511561
18.5958	98	78	0.880977	0.475041
25.5198	101.8	81.8	0.871287	0.469945
25.6801	140.4	110	0.871287	0.472527
27.0641	196	159.6	0.876238	0.485876
23.6781	166	124	0.938776	0.554945
26.8905	137.4	111.4	0.94898	0.531429
28.6367	62.7	47.5	0.93	0.488636
28.0516	147	118	0.870968	0.569364
29.6558	118.4	95	0.960396	0.491979
29.1356	139.6	113.6	0.938095	0.522472
26.8239	113.2	98.4	0.970874	0.573964
29.5556	192.2	152	0.90991	0.537634
30.982	162	133	1	0.574586
20.4801	83.7	60.7	0.80663	0.413598
21.7181	113.4	95.4	0.819149	0.445087
25.5993	87.2	72.4	0.840838	0.453672
22.567	95.8	72.8	0.875	0.453125
23.249	67.7	53.8	0.861702	0.462857
25.5308	108.8	87.8	0.885417	0.454802
24.1347	72	57.6	0.945055	0.464481
24.3327	62.5	50	0.84466	0.486339
24.7843	87.6	63.4	0.89899	0.483871
27.4598	126.8	109.4	0.9	0.516484
26.6385	114.2	93.2	0.92	0.479167
26.5668	142.4	108	0.903846	0.532609
27.1953	176.4	145	0.960396	0.5
26.7309	120	92	0.942308	0.548023
29.7627	161.4	130.2	0.990476	0.58427
33.1224	233.4	191.2	1.09423	0.633333
32.6852	192	137	1.06542	0.646591
20.5864	68.4	52	0.768421	0.405556
20.9343	127.8	108	0.844444	0.433333
20.9295	107.2	83.8	0.853496	0.466292
23.8473	73	58	0.84989	0.447059
23.246	78.4	68.4	0.866667	0.448649
23.7963	131	112	0.804124	0.489011
24.81	120.4	100.2	0.899441	0.442529
22.3776	77.3	59.9	0.880435	0.451556
23.9591	67.2	55.8	0.846939	0.428571
26.5118	73.6	61.6	0.821782	0.451613
24.4248	99.4	82.2	0.875	0.452514
24.9056	114.9	88.9	0.903226	0.442794
21.3296	59.2	49.2	0.93617	0.469274
21.9753	109.8	90.2	0.956522	0.513661
27.4725	118	93	0.847619	0.502762
25.5181	130.4	111.6	0.919192	0.463158
28.7775	198.3	164.9	0.943878	0.568571
24.8771	115.8	100.5	1.01087	0.547059
27.7509	129.4	112.4	0.939394	0.548311
30.9953	63.2	45.2	0.903846	0.488889
29.132	147.6	119	0.969388	0.545977
27.2962	156.2	123.1	0.974438	0.536901
31.9673	98.6	81.6	0.938679	0.513812
23.3241	72.6	62.4	0.842105	0.449438
24.4913	90	77	0.870968	0.468208
25.6173	148	122	0.88	0.49162
25.9043	157	126	0.88	0.488889
27.7509	109.8	90.2	0.939394	0.513661
26.6667	146.8	119.4	0.928854	0.508108
27.3192	163.3	129.8	0.903846	0.533333
30.9953	168.8	128.8	0.903846	0.522222
29.132	115.8	100.5	0.969388	0.547059
27.037	155.5	122	0.914286	0.542373
27.7698	147.6	119	0.950495	0.545977
26.5569	181.2	148.8	0.970297	0.553672
30.0022	135.4	107.6	0.990741	0.557292
30.4709	175.7	146.7	1.00935	0.574468
30.6417	180.7	151.7	1.00935	0.568421
21.495	140.7	111.7	0.791667	0.496652
24.3211	140.7	111	0.886364	0.497765
23.061	62	50.4	0.82	0.417582
23.2438	108	90	0.888889	0.453791
24.4857	138	106.8	0.828431	0.461749
23.6946	89.6	75	0.869388	0.488636
26.4721	97.4	84.4	0.868687	0.47386
22.4676	74.7	59.1	0.921053	0.492114
25.8478	70.5	54.5	0.967391	0.477273
27.0921	94.7	77.7	0.780018	0.484765
26.9967	144.8	122	0.780894	0.508475
25.7589	137.8	116.8	0.927835	0.589595
23.9567	106.8	92	1.01003	0.523529
27.2399	125.2	103.4	0.969388	0.56213
27.0078	148	109.4	1.04211	0.582468
29.4005	97.5	78.5	0.975845	0.523699
31.4077	214.2	182	0.953271	0.596591
31.5728	123	101	1.0396	0.575581
33.187	173.2	142	1.05607	0.642045
23.5486	122	102	0.648649	0.319149
20.9107	111.6	90.8	0.733333	0.368715
22.913	95.6	81.6	0.806452	0.438596
22.52	95	75	0.872928	0.460227
22.2506	109.6	91.6	0.895028	0.472222
23.3729	84.6	73	0.84375	0.488235
23.7073	142.6	117.8	0.880435	0.471204
23.4493	76	67	0.864583	0.44385
25.9516	104	85.4	0.85567	0.472222
24.0124	104.2	87.2	0.933333	0.456647
25.6068	73.9	59.1	0.873457	0.481839
23.642	66.3	55.7	0.867347	0.467398
23.7037	114	92	0.854271	0.526012
25.6108	148.5	111	0.901042	0.514045
29.1865	90.8	72.2	0.89899	0.482143
25.3831	164.3	124.9	0.857143	0.537604
27.0641	162	129.6	0.883495	0.542683
28.7211	90.9	76.3	0.887488	0.473973
29.0022	135.5	98	0.919242	0.536047
27.933	131.8	104.8	0.93	0.519553
27.231	87.4	74.2	0.949495	0.482759
31.6881	145.2	131	0.897674	0.542781
31.378	144	114.8	0.961905	0.516484
27.4815	172.4	143.4	0.939815	0.58046
19.8204	81.4	69.6	0.840909	0.422857
21.6163	35.8	29.2	0.822222	0.414365
21.9774	44.6	36.2	0.824176	0.422857
21.7969	110.6	92.6	0.847826	0.428571
22.4059	78.8	65.8	0.909091	0.452514
24.2123	71.8	59.4	0.860215	0.454545
23.7196	180	136	0.852632	0.529101
23.0777	76.4	58.2	0.88172	0.463277
23.1361	77.4	65.4	0.889009	0.447883
25.8682	114.9	92.9	0.894737	0.516717
26.2857	132	109.8	0.93	0.484848
27.6102	117.8	96.6	0.911765	0.525424
28.089	135	108	0.925926	0.558659
28.1347	177.5	140.5	0.877193	0.589595
27.8325	156.8	130	0.927273	0.531429
27.1103	173	134	1.05	0.66988
35.9359	161	134.2	0.956148	0.63587
31.9589	129.6	106.2	1.0354	0.576923
20.3383	67.6	57	0.85	0.43956
21.1037	114	86	0.902299	0.449735
24.0309	63	49	0.833333	0.434659
25.6294	54.5	40.5	0.871308	0.488757
24.6354	148.4	112.8	0.841584	0.52149
25.5354	47.5	37	0.93617	0.447293
23.8895	127.1	97.1	0.940426	0.514124
23.6469	135.2	102.2	0.928796	0.514124
24.5459	132	104	0.91	0.553073
24.8332	90	73	0.91	0.472311
25.5827	123.4	100.8	0.896552	0.497175
26.8544	64.5	51.5	0.958763	0.502273
26.1619	129.5	90.5	0.994709	0.605714
27.496	76	60	0.916667	0.560241
29.0548	200.7	153.3	1.05005	0.549708
29.551	106.4	79.5	0.946429	0.584091
34.8944	156	122	1.06075	0.687879
21.7993	60.6	44.4	0.835787	0.434118
23.1488	122.4	107.6	0.857143	0.458824
22.427	108	88	0.927858	0.458686
22.8859	115.6	106.8	0.889474	0.489855
24.3025	92.8	78.8	0.894737	0.477528
23.8895	147.4	123.2	0.905263	0.488636
21.1808	106	87	0.880977	0.539326
25.1024	106	87	0.978723	0.537815
25.9555	127.2	107.4	0.94898	0.492147
27.5779	107.4	86.2	0.94898	0.471517
24.3688	126	92	0.912621	0.571429
29.0346	117	89	0.95	0.521008
25.1081	145.2	122.2	0.908231	0.547059
25.2493	91	74	0.908231	0.555556
28.4082	147.2	118.6	0.934579	0.528736
28.2154	126.4	99.4	1	0.579545
31.4745	143	116	1.00971	0.601156
21.9031	166	136	0.841111	0.491429
20.3214	63.8	49.3	0.898876	0.445294
23.2762	115	95.6	0.845361	0.450549
21.847	142.3	122	0.88617	0.530387
21.9653	131	102	0.892819	0.465363
26.2188	132.7	104.7	0.913978	0.497175
25.0574	127.4	99.4	0.895833	0.467978
27.951	144.5	106	0.796296	0.501622
22.771	82	66.6	0.956044	0.472527
26.3156	99.2	82.8	0.926316	0.434783
27.0995	130.6	111.6	0.888889	0.505952
26.0336	144	111	0.926702	0.524664
26.355	122.7	98.4	0.895753	0.516129
26.3931	150.5	108.5	0.923077	0.478378
27.8246	217	155	0.989474	0.589001
30.5241	90.5	70	0.880734	0.480663
29.1312	130	114.6	0.945869	0.562874
28.2768	148.2	118.8	0.995146	0.574586
31.623	178	139	0.990476	0.586384
24.9724	102.8	85.4	0.916201	0.461538
22.7026	141	114.4	0.879581	0.507772
26.2277	157.4	126.4	0.93617	0.508021
23.0648	63.3	55.1	0.9375	0.495468
27.0995	171.8	143.8	0.92	0.519774
26.2477	135.3	116.6	0.961856	0.542986
17.604	164	131	0.940417	0.494382
28.0248	92	73.2	0.904762	0.494505
27.8327	117.5	96.5	0.927536	0.584568
28.2961	176.5	129	0.890909	0.586517
27.7442	81	57	1	0.553053
28.3763	152	123	0.980392	0.564972
32.0667	102.2	84.8	0.953425	0.549451
22.4343	151.6	124	1.00943	0.625731
24.162	97	76	0.748366	0.349796
24.3348	129	102	0.809756	0.475645
23.5219	175.6	150	0.907027	0.58
27.2509	239.6	206.8	0.934066	0.541436
24.6572	108.4	84.5	0.922587	0.49093
26.0978	102.7	79.8	0.861937	0.508772
27.4286	117.2	94.8	0.923469	0.517143
31.623	116.8	97	0.875	0.508982
29.2261	122	96	1.04167	0.558242
29.6694	127.5	101.1	0.990099	0.564384
30.1038	141	118	0.990099	0.588235
27.5872	166	135	0.953096	0.552486
29.9043	127	96	0.953704	0.697516
31.5617	140	108	1.02202	0.625843
35.8782	118	100	1.00268	0.561798
27.3732	185	152	0.759615	0.434066
26.0276	127	95	0.854167	0.505747
22.6908	90.8	74.8	0.895984	0.476744
28.3393	120	96	0.830189	0.457654
25.0894	147	107	0.904287	0.517399
27.31	209	160	0.929293	0.553672
27.3356	191.2	156	0.929293	0.541176
25.3086	200	162	0.961224	0.544379
25.0486	145	114	0.963037	0.523333
29.685	151	119	0.915888	0.547425
28.3488	131	105	0.961905	0.519957
28.5142	134.4	108.4	0.980769	0.565097
30.06	128	106	1.03143	0.605705
33.2748	166	138	1.03604	0.688623
24.8778	185	152	0.813408	0.434066
23.1635	68.4	58.4	0.789144	0.444183
27.3732	145	117	0.759615	0.452893
26.0276	114.8	94.3	0.854167	0.466292
24.8778	59.2	47.1	0.795741	0.401102
27.7111	90.8	74.8	0.809756	0.476744
24.63	118	94	0.925611	0.46455
21.8359	178	142	0.900513	0.508287
23.9591	119	92.5	0.914141	0.547847
26.2915	127.2	101.9	0.905138	0.489189
25.335	158.4	124	0.901961	0.554913
25.3632	209	160	0.958763	0.553672
24.8971	155.8	126.2	1.02128	0.548571
29.4697	101.8	80	0.914286	0.51085
29.9429	140.5	111.5	0.923077	0.523649
29.685	126	106	0.915888	0.542373
33.2748	166	138	1.03604	0.688623
20.8333	57	44.5	0.843094	0.423889
23.1184	122.5	99.5	0.870968	0.481283
23.0716	73	57	0.882051	0.462857
24.6914	73	59	0.889796	0.483146
25.7371	138.6	107.3	0.849858	0.484444
24.4495	133	96	0.907278	0.539739
24.4589	131	100.5	0.907933	0.506281
28.8912	70.4	59.4	0.998932	0.516304
24.9022	120.6	101.9	1.04444	0.546703
27.1739	207.4	170	0.909091	0.652695
27.5697	79.5	63.5	0.979381	0.539773
28.7707	118	87.2	0.947619	0.596491
26.7755	106	81	1.0203	0.586207
29.2534	138	102	0.990291	0.578652
27.9321	190	150	1.00881	0.574286
33.9919	108.6	91.6	0.947826	0.52809
24.548	77.5	61.5	0.780488	0.457143
24.8163	78.5	62.5	0.780488	0.454545
24.7942	123.8	101	0.877551	0.472775
25.6024	137	107.1	0.840782	0.481793
25.7795	131	100.5	0.923469	0.506281
25.6055	151.5	113.5	0.926829	0.511111
25.6489	127.8	100.4	0.926829	0.505587
25.7214	142.6	111	0.926829	0.533333
21.6667	143.2	111.6	0.92	0.533022
24.4589	149.7	115.6	0.907933	0.536471
28.8912	106.5	82.5	0.998932	0.576577
26.2244	207.5	168.5	0.96	0.666667
26.7755	118	87.2	1.0203	0.596491
29.2534	106	81	0.990291	0.586207
33.7925	190	150	0.960699	0.574286
25.803	96.5	73	0.905134	0.48312
22.5666	97	73.5	0.863158	0.48538
23.2083	85.6	70.4	0.84264	0.460674
23.255	112	83.5	0.84264	0.615732
24.5747	81.7	70.3	0.914141	0.460011
24.7843	128.6	103.4	0.914141	0.491848
26.6193	128.9	103.7	0.953204	0.494536
26.6465	152	109	0.953204	0.580186
30.429	153	110	0.89169	0.581988
27.9184	118.4	99.2	0.969697	0.548571
29.6389	156	124	0.972477	0.585635
29.9383	159	127	0.972477	0.588889
33.0283	109	89	1.07955	0.639372
23.067	222.6	187.3	0.932584	0.500588
21.9354	174.4	147	0.933333	0.505556
24.8624	111	90	0.903226	0.491228
30.6228	136.5	106	0.732989	0.676667
23.1182	115.8	94.8	0.989071	0.50303
28.5494	80.6	66.8	0.866667	0.47191
27.0903	118	93	0.959184	0.564841
26.4668	143	112.5	0.979381	0.572391
26.4075	153	119.8	1.02083	0.52514
27.9049	176.4	144.5	0.951456	0.579338
30.2222	90.4	76.4	0.932048	0.565476
30.4284	147.1	116.3	0.971292	0.52924
27.5545	157	121	0.951493	0.594752
27.679	126.4	102	1.13333	0.556818
29.0695	141.6	112.6	1.0099	0.614035
32.3176	128.4	110.9	1.02941	0.620061
27.7202	110	84	0.769231	0.484375
21.0937	88	68	0.749516	0.397727
20.9341	97.5	73	0.81943	0.452742
23.8572	65	49	0.852632	0.460227
24.1633	70	57	0.875	0.48
24.4389	100	74	0.9375	0.525469
25.561	105	82	0.948454	0.557143
27.2445	91.8	75.8	0.960199	0.523256
27.9739	215.95	160.15	0.915493	0.593333
30.1194	83.2	69	0.938639	0.513966
25.7623	175	121	0.989899	0.561047
27.4278	123	104	0.899083	0.541436
29.7924	132	117	1.06667	0.609195
32.0386	119.4	90.4	1.00952	0.627119
31.1419	156.6	126.6	1.0283	0.641176
30.6425	127.2	109.6	1.02778	0.621176
32.0069	149	117	1.09901	0.652941
19.0316	105.6	88.8	0.84472	0.413374
19.5717	112.6	92.2	0.727273	0.392638
19.9998	76.5	61.5	0.744681	0.39886
20.1653	83.5	69	0.711063	0.401212
21.1765	102.5	84	0.714286	0.411765
21.3849	94.1	80.6	0.735808	0.415025
21.402	67	49	0.68731	0.442484
21.6124	115.4	87.8	0.726316	0.424877
22.2751	82.5	65.7	0.780461	0.467148
22.5952	98.2	82.2	0.726316	0.405882
22.8217	96.6	81.4	0.667671	0.397727
23.014	124.4	101.6	0.653266	0.402228
23.0212	83.6	71.8	0.730337	0.408805
23.044	110	93	0.698492	0.418675
23.2258	111.6	87	0.822711	0.458065
23.4607	89	75	0.685714	0.439024
23.6913	167.3	137.1	0.693467	0.422794
24.0889	90.4	80.4	0.73743	0.44
24.2545	100	78	0.887882	0.480392
24.3056	123	94	0.747475	0.440476
24.4302	83.4	71	0.71028	0.393782
24.5351	134	106	0.72	0.409091
24.7249	124	101	0.707071	0.426829
25.0036	208.6	173	0.727273	0.457831
25.6544	181.7	150.3	0.744076	0.478659
26.8817	89	71	0.921569	0.505376
26.9633	164.5	131.5	0.718182	0.475904
27.1296	232.5	183.9	0.714286	0.444444
28.429	209.1	169.8	0.859375	0.55332
31.8994	156	120	0.762712	0.53286
19.2216	94.1	79.9	0.628272	0.358637
19.9233	91.8	74.8	0.712893	0.407683
20.0184	110.8	89.6	0.694737	0.4
20.6635	78.2	67.6	0.693069	0.382514
21.0437	69	53.6	0.708037	0.376013
21.7181	92.2	80	0.729167	0.404624
21.7504	109	85.4	0.736617	0.419512
22.0741	105.1	85.8	0.684855	0.404605
22.8624	170.4	139.8	0.76087	0.432099
23.1084	54.3	41.1	0.92707	0.443787
23.3303	144.9	118.3	0.738916	0.43834
24.169	121.6	103.6	0.74	0.445783
24.3046	160.6	142.4	0.73	0.453416
24.5732	150.9	125.9	0.7	0.442478
24.6094	151	132	0.727273	0.45
24.6097	109	93	0.68932	0.430303
25.3391	139	112	0.744898	0.450617
25.4028	152	116	0.704082	0.415663
25.6206	181	158	0.721154	0.451807
25.9645	163	138	0.760417	0.464968
26.0942	211.7	178.4	0.704225	0.44964
27.3065	193.8	152	0.739535	0.501577
28.4588	266.6	217	0.723214	0.507837
28.699	201.6	168	0.807339	0.52381
29.1656	144.8	115	0.763636	0.497041
33.742	267.1	207.1	0.760684	0.547692
19.7888	70.9	60.4	0.724324	0.391355
21.3839	156.2	123	0.734043	0.398844
21.4309	115.4	94	0.668394	0.393773
21.4643	131.5	106.5	0.704663	0.395349
21.7665	107.9	92.1	0.649485	0.373887
21.8577	153.3	132.2	0.670157	0.421053
22.2031	89.4	73.8	0.746524	0.411799
22.4674	179.2	151.9	0.677083	0.402477
22.7933	89.2	74	0.770408	0.446746
22.8088	134.6	113.2	0.727273	0.451228
22.8407	167.1	144.3	0.737374	0.464968
22.8624	146.2	119.7	0.702479	0.419753
22.9452	165	134.8	0.705594	0.451066
23.214	107	87	0.72	0.436364
23.8519	148.1	132.7	0.618812	0.393082
25.1429	121.4	106.4	0.735849	0.445714
25.1953	158.7	129.9	0.68599	0.44375
25.7294	176.2	153.4	0.688679	0.439759
25.9999	135.6	109.4	0.712963	0.46894
26.9923	199.4	166	0.665072	0.452769
28.2094	230.6	187.2	0.701357	0.469697
29.8437	255.7	202.4	0.752294	0.5125
30.8021	212.6	176.5	0.655462	0.440678
33.6859	269.1	214.9	0.777778	0.558282
17.3012	96.8	76.1	0.686007	0.383832
18.2658	51.1	42.2	0.723908	0.396214
18.557	73.4	57	0.705575	0.398622
18.75	151	112	0.751412	0.415625
18.8688	106	83	0.737589	0.407843
19.1406	69	53	0.707514	0.3825
19.4486	47.3	37.8	0.681869	0.375613
19.6004	90.5	75.4	0.684727	0.397901
19.6942	98.4	85	0.706452	0.371186
20.008	95.2	76.95	0.679875	0.391474
20.5322	66.5	55.8	0.734857	0.402882
20.6905	84.6	72.7	0.720477	0.423567
20.7797	81.9	62.9	0.702128	0.39403
20.7931	89.5	67.5	0.678463	0.401796
20.9266	116.9	94.5	0.75431	0.429448
20.9755	129.6	113.4	0.668724	0.391566
21.3339	99.8	79.4	0.714436	0.414425
21.4337	78.1	64.1	0.687831	0.395137
21.565	138	102.5	0.725869	0.414325
21.9317	122.6	99.8	0.693401	0.406548
22.0557	156.1	122.1	0.708738	0.416667
22.3164	176.3	140.1	0.720347	0.430796
22.9967	124.4	103.4	0.70297	0.435583
23.3706	61.8	52.8	0.813187	0.445783
23.3976	112	90	0.72093	0.413333
23.7521	172.75	129.45	0.759165	0.476662
23.8087	118	100.2	0.742574	0.443787
23.8591	126.75	104.05	0.712926	0.443164
24.2787	113.8	101	0.739583	0.432927
24.5351	151.4	136.4	0.688679	0.414773
24.5779	207.4	177	0.72381	0.429379
24.6289	96	76	0.656	0.425974
25.0074	135.6	105.1	0.705179	0.440847
26.5309	158	125	0.710428	0.468098
28.3168	150	114	0.709024	0.478261
28.4919	219.4	168.4	0.825243	0.521472
17.7435	84.8	73.9	0.682081	0.356495
17.8429	79.7	64	0.678509	0.374357
18.4066	58.2	48.1	0.773333	0.40227
19.1245	77.7	63.6	0.714286	0.39272
20.222	87.5	72.5	0.693206	0.390317
20.4382	111.4	98.2	0.655914	0.365269
20.9668	87	70.8	0.700973	0.405991
20.9752	105.5	90.7	0.618557	0.373599
21.551	145.4	121.1	0.728261	0.424051
21.5645	132	105.9	0.687179	0.408537
21.5655	82.6	72.2	0.666667	0.385093
21.6311	134	108.8	0.722222	0.411392
21.6554	131.1	111.7	0.676768	0.407295
21.8734	148	112	0.731006	0.416374
21.9317	139.05	108.45	0.700409	0.418704
22.0934	120	99	0.705882	0.441718
22.3569	101.2	88.4	0.685204	0.423313
22.4432	118.4	99.4	0.715789	0.419753
22.9056	131.85	109.1	0.700105	0.437336
22.9481	80	70	0.6875	0.39521
22.9774	126	96	0.675889	0.417073
23.1473	152.4	135	0.734043	0.428571
23.5304	91.9	69.3	0.743649	0.410191
24.3381	198.2	167.8	0.715548	0.435484
24.5079	175	140	0.763819	0.436782
24.9219	218.9	177.5	0.746269	0.46875
25.2707	182.6	156.2	0.697087	0.428657
25.429	198.8	160.1	0.707547	0.446961
26.4014	138.8	122.4	0.685185	0.435294
27.0242	194.4	162.4	0.67325	0.441176
27.5701	215.6	178.9	0.668182	0.462264
27.5877	149.4	134.2	0.666667	0.45122
19.1947	91.1	75.5	0.709751	0.391006
19.6239	106.1	84.5	0.783753	0.427858
19.8857	79.6	68.6	0.684211	0.371429
19.9004	146.8	120.8	0.709609	0.400238
19.9219	107	80	0.763006	0.4125
19.9481	79	68	0.751479	0.389571
20.9363	122	102	0.648649	0.377358
20.9363	128	107	0.675127	0.418239
21.2734	120.7	98.9	0.728408	0.41543
22.1281	111.8	96.8	0.663158	0.372781
22.4322	159.8	134.2	0.717822	0.444785
22.6652	83.4	72	0.648936	0.383648
22.8624	88.2	76.8	0.705263	0.41358
23.0414	216.4	179.7	0.79	0.471079
23.6678	117.8	95.6	0.709492	0.435294
23.6684	128.9	106	0.615385	0.379822
23.9152	182.8	148.8	0.680412	0.423077
23.9574	150.9	125.7	0.62201	0.403727
24.0888	126.6	107.6	0.71	0.420118
24.2559	212.5	176.9	0.707921	0.441904
24.79	185	154.4	0.711009	0.477511
25.0036	149.4	129.6	0.635945	0.415663
25.0343	195.4	159.2	0.745098	0.469136
25.9246	193.6	159	0.789525	0.514864
26.9029	175.2	150.2	0.665116	0.43465
27.0877	202.6	171	0.67907	0.443769
27.1871	254.5	202	0.696262	0.470032
28.2344	225.7	190.7	0.748815	0.497481
31.3676	223	166	0.696581	0.510972
35.3386	231	188	0.769874	0.589744
18.3545	96.2	80	0.684783	0.366279
18.7939	92.6	79	0.682796	0.369186
18.8492	99	77.8	0.747126	0.386905
18.8615	129	105	0.686275	0.432099
19.8418	132.8	109.8	0.695925	0.387209
19.961	77.5	64.5	0.732833	0.413939
20.3696	67.2	55.4	0.707865	0.391304
20.4545	104.7	86.7	0.732955	0.42687
20.5046	128	105.8	0.7	0.403846
21.0435	131.5	111	0.734807	0.42142
21.0577	106.7	90.2	0.700508	0.405405
21.0937	131.8	108.2	0.698925	0.40625
21.4525	78.8	68.8	0.680851	0.395062
21.4643	66.4	56	0.713542	0.398256
21.7096	97	87.2	0.72449	0.38587
22.0107	79.4	66	0.697917	0.408537
22.1115	85.5	64.5	0.695187	0.408805
22.2193	152	128.8	0.760417	0.421965
22.2359	145.4	115.6	0.694792	0.411221
22.2965	54	44.25	0.775795	0.402721
22.3121	123.6	107	0.769231	0.443038
22.3341	125.2	105.2	0.708885	0.40107
22.3828	112	100.2	0.721649	0.4375
22.4684	189.9	157.4	0.765625	0.446809
22.6953	96.4	81.8	0.665	0.415625
22.787	130.6	110.7	0.701031	0.423676
22.9592	203.2	166.7	0.79	0.470238
23.2748	169.4	147.4	0.71	0.432927
23.5883	98.4	84.6	0.760417	0.439759
24.1016	117.4	101.2	0.704082	0.43125
24.5205	145	124	0.8	0.496732
24.589	174.4	142.4	0.747664	0.47619
25.2691	216.2	175.1	0.651376	0.440994
25.3906	141	122	0.731959	0.44375
26.5197	164.2	147.2	0.782178	0.478788
27.31	173.8	144.2	0.841584	0.502959
28.9906	158	132	0.801887	0.502959
29.9878	314.6	256	0.763636	0.518519
31.9122	257.2	210.2	0.828829	0.550898
18.6892	72.4	59	0.741573	0.39759
19.8897	121.4	104.6	0.754098	0.432602
20.0773	69	60.6	0.722222	0.396341
20.0986	103.8	88.8	0.684783	0.386503
20.3618	114.2	98.6	0.71066	0.412979
20.4497	96.5	77.5	0.702434	0.390769
20.6162	117	100.6	0.71875	0.41717
20.6905	85.6	72.6	0.744444	0.426752
20.8637	154.2	117.8	0.680962	0.415974
20.8953	125.5	95.5	0.766046	0.432749
20.9485	103.4	85.4	0.786517	0.428135
21.0105	208.4	176.8	0.822222	0.440476
21.0388	134.3	102.3	0.711957	0.419872
21.3264	126	109	0.742268	0.461538
21.4884	122.1	106.5	0.670103	0.403727
21.5645	110.8	88.2	0.746114	0.439024
21.9623	99.2	82	0.7109	0.40107
22.1687	96	79	0.701031	0.417178
22.3801	149	118.5	0.785867	0.427988
22.394	58.2	50.2	0.813187	0.425287
22.4913	120.2	99.6	0.893617	0.494118
22.913	115.5	91.5	0.682692	0.415205
23.2053	167	135.4	0.697917	0.41358
23.8751	166	131	0.86	0.521212
24.4646	113	100	0.701031	0.417178
24.5907	135	104	0.884766	0.502775
24.7221	125.8	104.4	0.817204	0.477987
25.732	167	127	0.726397	0.468323
25.7568	204.2	174	0.68	0.439225
26.1453	141.2	110.9	0.713881	0.477273
27.7028	203	167	0.71028	0.493506
19.5904	131.7	112.2	0.743316	0.401502
19.9286	89.2	74.7	0.693989	0.387195
20.5953	98.5	88.1	0.737705	0.434084
20.7967	86.2	75	0.666667	0.371257
20.9573	65.8	56.8	0.769231	0.406977
20.9985	109.2	90.4	0.709567	0.404545
21.1148	63	55	0.708333	0.382022
21.3423	79	62	0.766112	0.435579
21.5021	66.7	59.3	0.644444	0.378837
21.6368	96.6	81.8	0.75693	0.446541
21.6441	82.4	68	0.775	0.4
21.7008	191.5	160.3	0.68	0.401654
22.281	150	129.1	0.649038	0.391304
22.482	133.2	115.2	0.712871	0.431138
22.5827	134.6	112.8	0.808511	0.466258
22.6533	115	99	0.760417	0.431953
23.072	84	71	0.670213	0.386503
23.1261	144.4	126.2	0.714286	0.426829
23.2565	146	122	0.855556	0.465257
23.5935	100.2	84.6	0.8125	0.467066
23.5989	151.3	128.1	0.741117	0.447853
23.7326	138.6	118.8	0.702128	0.408669
23.737	149.2	124.2	0.663462	0.413174
24.1389	177.3	140	0.738235	0.479618
24.3526	159.6	132.8	0.716981	0.460606
24.9219	110.6	98.4	0.729167	0.4375
25	132	105.4	0.979798	0.538889
26.892	104.6	91.6	0.673077	0.416667
26.892	104.6	91.6	0.673077	0.416667
28.2585	137.8	108.4	0.836538	0.505814
19.428	86.4	76	0.767442	0.417722
19.5035	58.5	47	0.743649	0.428762
19.677	94.5	79.9	0.649215	0.367516
19.8413	87	76	0.744444	0.39881
20.352	111.7	97.2	0.664921	0.379104
20.4591	122.8	103	0.693878	0.412121
20.6332	170.2	136.8	0.6875	0.396396
21.3382	119.4	82.4	0.863636	0.469136
21.5917	128.5	109.6	0.67	0.394118
21.6135	140.2	121.4	0.695187	0.380117
21.6794	123	86.4	0.853933	0.466258
21.9917	158.2	139.2	0.697917	0.424051
22.0187	137.7	117.5	0.695187	0.419355
22.0581	140	106	0.704663	0.402367
22.2681	196.7	163.7	0.666667	0.411204
22.5541	104.3	86.8	0.703125	0.420561
22.8512	145.6	118.4	0.683938	0.425806
23.3377	167	136	0.687805	0.443396
23.5048	104	83	0.751334	0.438083
23.5539	130.8	106.2	0.716583	0.451266
24.3465	180	153	0.73	0.437126
24.762	132.8	122	0.718447	0.45122
24.9621	155.2	122.2	0.743719	0.480519
25.5102	73	59.4	0.704082	0.410714
25.5937	108	93	0.742268	0.441718
25.6705	162.2	132.4	0.709184	0.455738
26.0156	198.9	165.8	0.660287	0.43125
27.2817	87.6	71.6	0.709552	0.433333
27.5652	79.4	66.4	0.701923	0.434524
28.1767	188.3	152	0.720183	0.470906
28.6488	188.3	150.1	0.719048	0.470405
31.0744	204.2	173.2	0.785714	0.533333
31.6724	196	162	0.869369	0.516872
16.9688	107.5	84.4	0.70282	0.37124
17.9614	126.6	113.2	0.755556	0.412121
18.1629	145	117	0.795741	0.482111
18.4375	85.8	71.1	0.677026	0.362879
18.8031	84.1	70.1	0.716063	0.392924
19.6283	76.6	58.6	0.764706	0.411392
19.7736	93.7	78.3	0.648649	0.38835
20.6366	142.5	124.5	0.679144	0.398119
20.7008	122.8	105.8	0.709677	0.404908
21.0035	107.2	94.6	0.676768	0.394118
21.0093	102.4	85.6	0.698429	0.407453
21.1638	64.5	50.5	0.847397	0.58452
21.5181	170.2	135.4	0.744681	0.440252
21.7191	138.4	111.35	0.690239	0.4125
22.067	96.4	85.4	0.691489	0.403727
22.1949	135.3	118.2	0.670213	0.368421
22.1966	127.2	108.4	0.7	0.426829
22.3522	134.8	113.8	0.8125	0.493671
22.5514	85.1	74.2	0.663507	0.377358
22.8571	135	111	0.712871	0.411429
23.2422	111.6	91.4	0.778947	0.4625
24.4983	109	91	0.775	0.455882
24.544	193	159	0.701923	0.431953
24.9919	160	129	0.794118	0.48503
26.7149	201.4	163.8	0.921569	0.559524
26.9989	246.8	194	0.894737	0.537975
28.1958	227.4	191	0.70339	0.448649
28.4604	194	157.8	0.824561	0.523677
28.7685	142.6	119.6	0.781818	0.530864
31.318	190.4	158	0.836364	0.554217
32.4902	271.7	222.3	0.791705	0.534869
17.2378	77.5	69.8	0.682353	0.341578
18.5901	102.4	91	0.733333	0.402439
19.4464	31.8	25.5	0.862631	0.435882
19.4674	56	44.3	0.689234	0.376364
20.5794	74	58.8	0.703037	0.394322
20.6094	91.1	71.7	0.727175	0.43121
20.83	110.2	93.8	0.715789	0.43038
20.8412	90.6	78.8	0.642857	0.365854
21.304	65.2	55.8	0.73913	0.390805
21.4711	68.6	57.6	0.709677	0.392857
21.5645	137	108.5	0.64852	0.414024
21.575	71.5	57.7	0.730337	0.420712
21.6713	99.4	84.2	0.715789	0.412121
21.8023	93.2	81.2	0.684211	0.377907
21.8724	106.5	92	0.727869	0.398802
22.1482	62.6	53.2	0.772727	0.450331
22.2491	108	83	0.693069	0.411765
22.8386	129	101.4	0.739308	0.433692
23.6665	210.5	165	0.798722	0.503356
24.2587	114.2	96.8	0.745098	0.429379
25.3155	136.1	112.8	0.71908	0.471698
25.4247	198	159.2	0.779904	0.495441
25.7443	172.6	147.8	0.641509	0.417178
26.2188	157.6	135	0.721154	0.446429
26.4514	209.2	168.2	0.72	0.458599
26.9393	110.5	88.5	0.759817	0.479815
27.9794	197.4	167.6	0.643478	0.445783
28.2782	188	155	0.59434	0.391304
29.1374	202	171	0.696429	0.453488
29.3359	285	232.5	0.755656	0.521875
18.1661	64	56	0.675734	0.365294
18.5102	97.1	86	0.675824	0.371601
18.7328	98.4	78.4	0.711111	0.387879
19.0158	91.4	78.2	0.638298	0.361446
19.2277	138.6	114	0.736264	0.424051
19.8316	73.7	59.1	0.734091	0.424163
20.3816	148.2	126.8	0.715789	0.393064
20.4294	77.4	68	0.733333	0.417722
20.4471	80.2	66	0.738636	0.414013
20.5099	85.7	73	0.639175	0.371257
20.7008	90.2	75.8	0.698925	0.398773
20.8684	78	61.5	0.742684	0.440719
20.9572	110.6	93.6	0.73913	0.419753
21.1194	90.2	79.2	0.680412	0.39521
21.439	145.8	128.5	0.693878	0.427673
22.7279	130.2	101.6	0.755643	0.457788
22.8886	146.4	121.7	0.693467	0.414913
22.9096	140.2	116.5	0.720588	0.435685
23.4339	136	112	0.78022	0.458065
23.4756	150.1	128.4	0.712121	0.438433
23.8445	146	119	0.712871	0.431138
23.9233	108.2	95.2	0.683168	0.398844
24.3024	189.6	151.4	0.746341	0.454006
25.0084	193.8	164	0.825871	0.486804
26.1286	128.2	111.4	0.693396	0.442771
27.0707	82.4	70.6	0.74	0.448485
27.3669	116.2	100	0.815217	0.480769
27.8239	215.1	175.7	0.682464	0.454259
28.1907	250	192.6	0.863636	0.52454
28.2153	262.5	208.1	0.774775	0.509781
33.054	303.1	245.7	0.719453	0.51585
18.9349	109.6	88	0.687898	0.398769
18.9555	79	62.6	0.761364	0.39881
19.481	75.5	62	0.696629	0.364706
20.4374	57	48.4	0.719101	0.392638
20.5688	112.4	97	0.733333	0.415094
21.0836	134.4	119.2	0.646154	0.377246
21.1601	99.3	89	0.589372	0.354651
21.3039	117	101	0.704082	0.418182
21.3357	97.4	84.8	0.935065	0.404494
21.5287	150	107.6	0.808511	0.469136
21.7193	146.8	125.8	0.666667	0.395062
22.0761	100.6	83.6	0.6875	0.388235
22.2301	147	117	0.769651	0.443396
22.2338	81	68	0.762215	0.428049
22.2418	123.1	112.1	0.6	0.366279
22.3948	196.8	158	0.78125	0.480769
22.5973	98.6	83.4	0.695652	0.407643
22.68	103	92.6	0.722222	0.396341
23.1096	190.1	166.9	0.689655	0.429448
23.7649	163	140	0.757576	0.454545
24.1672	176.2	152.2	0.777778	0.469512
24.2057	121.5	91.5	0.759615	0.478788
24.3517	197.6	169.4	0.686275	0.429448
25.8594	102.5	87.8	0.673367	0.41875
26.2596	91.8	81.4	0.752475	0.449704
26.9064	169	137.8	0.776699	0.465116
30.3637	258.4	214.4	0.745455	0.518987
17.1468	96.6	84.6	0.744186	0.395062
17.7935	87.6	74.1	0.702703	0.370766
18.4265	142.4	109.6	0.842105	0.506329
18.7955	81.4	69.4	0.716578	0.39528
19.2908	74	65	0.722222	0.389222
19.972	122	104	0.684211	0.389222
20.2924	105.5	92.6	0.758242	0.428571
20.4197	51.4	42.2	0.710291	0.39441
20.519	119.2	106.2	0.739583	0.417647
21.4532	98	75.5	0.734463	0.414013
21.4532	98	75.5	0.734463	0.414013
21.7555	116.6	86.6	0.707865	0.396226
22.2186	117.6	92.1	0.72626	0.426613
22.6997	109.4	94.2	0.705263	0.406061
22.913	111.1	88.3	0.715054	0.420886
22.913	121.2	110.4	0.741573	0.385965
23.1652	118.2	91.9	0.701493	0.449045
23.3135	108.4	88	0.701071	0.428571
23.3343	87.5	73.5	0.721649	0.421687
23.3887	102.6	88.2	0.739583	0.410405
23.6547	90.8	75.8	0.714286	0.424242
23.9217	171.8	150.6	0.705882	0.409091
24.3504	125.6	106	0.744898	0.439759
24.6257	141.2	125.6	0.760417	0.464968
24.9349	158.6	131.6	0.689655	0.45584
25.2598	91.2	77.2	0.715686	0.421965
25.3069	184	151	0.769231	0.467836
25.6055	160	128.6	0.7	0.411765
26.2058	125	106	0.953271	0.576271
27.9202	213.2	175	0.736364	0.512658
31.0512	263.2	206.2	0.785714	0.539877
18.8615	51.4	44.2	0.761905	0.395062
19.2948	100.8	85.8	0.68617	0.380307
19.3266	129.6	111.2	0.67033	0.365269
19.5534	94	80.4	0.736264	0.385057
20.1601	87	74.4	0.683673	0.39881
21.2569	100.6	85.2	0.676923	0.409938
21.2883	120.6	94.8	0.721003	0.426189
21.4912	107.4	91.4	0.663158	0.386503
21.7193	145.2	117.2	0.824176	0.462963
22.8516	109.4	96.4	0.693878	0.425
23.7335	130	113.2	0.88875	0.428313
23.9079	134.2	119.2	0.683673	0.435065
24.3531	123.5	108.2	0.75	0.446809
24.5089	122	102	0.71028	0.449704
24.5153	161.6	128.2	0.79	0.5
24.7221	147.4	127.4	0.75	0.471698
25.219	174	137	0.717172	0.451367
25.2926	148.5	121.5	0.685714	0.441718
25.8645	209.6	172.8	0.851887	0.5375
28.8655	195.9	164.4	0.6875	0.44898
29.3395	132.5	104	0.731173	0.484901
33.7656	265.9	205.9	0.777778	0.541667
17.11	68.6	58.4	0.715909	0.357955
19.2706	74.1	66.1	0.657778	0.37707
19.9003	134.1	105.5	0.736541	0.403641
19.9293	90	72.4	0.780347	0.432692
20.149	90	78	0.701149	0.386076
20.7545	91.2	81.2	0.708333	0.395349
20.9561	106.7	90.7	0.744444	0.439056
21.1237	109.1	90.3	0.672043	0.396825
21.1731	248.3	194.2	0.795812	0.475892
21.9839	107	94.8	0.741935	0.442308
22.1082	172.1	148.5	0.737968	0.447761
22.3732	90.5	78.4	0.708333	0.402367
22.71	172	151	0.752475	0.469136
23.0518	117.2	98.8	0.760417	0.445122
23.5935	80.8	70.8	0.68	0.407186
23.8754	96.8	83.4	0.682692	0.417647
23.9521	98.2	83.8	0.700508	0.413174
24.1556	85.2	66.2	0.694444	0.42735
24.3141	125.4	112	0.731959	0.427711
24.6896	113.4	97.4	0.706422	0.416216
25.0223	146.6	124	0.712871	0.439024
25.695	173.6	145.6	0.705357	0.446328
26.3236	189.5	143.5	0.82439	0.515244
26.9972	169.8	145.6	0.688073	0.454545
27.1956	144	113	0.737864	0.464832
29.6012	279.1	228.1	0.723214	0.517572
30.2185	220.6	180	0.731818	0.519355
16.7147	74.6	65.6	0.78607	0.402548
18.0697	174.8	144	0.75	0.410714
18.2823	90	72	0.659509	0.383929
19.1473	136	111.9	0.659574	0.371257
19.4674	97.8	85.2	0.733333	0.4
19.8549	53.8	47.8	0.657303	0.381854
19.9138	93.2	81	0.760417	0.421965
20.202	119	103	0.688889	0.375758
20.3994	109	96.5	0.668421	0.386724
20.8528	123	105.4	0.733333	0.420382
21.4884	112.6	101	0.709677	0.409938
22.1747	83.3	73	0.785124	0.491591
22.7918	129.4	113.2	0.708738	0.414773
23.5615	150.4	130	0.722772	0.434524
23.6197	89.6	76	0.772532	0.465116
24.3531	123.8	99.4	0.742574	0.457317
24.9605	148.7	122.9	0.822335	0.503106
25.1367	102.5	83.5	0.795918	0.470446
25.3349	223.8	187	0.737624	0.458462
25.6055	160.2	122.8	0.872549	0.523529
28.2951	210.5	169.5	0.792271	0.50774
28.3755	217.6	176.6	0.73913	0.485714
28.7975	172.8	140.1	0.634361	0.419825
30.0529	256.6	197.7	0.740741	0.496894
30.2992	243.8	192	0.715447	0.494382
17.6831	66.2	56.8	0.745562	0.398482
17.7154	96.2	80.8	0.708333	0.404762
19.3625	81	68.8	0.755682	0.398204
19.7266	94.8	81	0.784091	0.43125
20.2332	104.2	90.6	0.598958	0.365776
20.3244	96.8	80	0.663317	0.404908
20.8949	101.9	84.6	0.74612	0.434194
20.9644	104.6	83.8	0.683673	0.421384
21.0584	132.8	104	0.753878	0.436266
21.0603	67	56.5	0.788551	0.441176
21.6124	118.5	95.5	0.721868	0.418719
21.6128	120.8	96.2	0.691489	0.386905
21.6214	148.8	118.8	0.833333	0.479042
22.0581	70.4	61.4	0.731183	0.402367
22.231	99.4	85.2	0.891026	0.416168
22.7688	136.6	113.2	0.827957	0.461078
22.8557	97.9	76.1	0.740741	0.423985
22.9667	132.5	108.5	0.696078	0.415691
23.0469	92	78.8	0.793478	0.45625
23.3242	93.6	84.6	0.736842	0.424242
23.4236	110.5	88.5	0.795011	0.446951
23.4548	192.9	163.5	0.668317	0.412844
23.6713	89.2	68.6	0.942553	0.497753
24.4386	102.7	86.5	0.747368	0.450508
24.754	110.8	94.8	0.721747	0.449704
24.977	138.2	107.4	0.858639	0.49697
25.2792	140.6	118.6	0.709259	0.453254
26.0026	189.8	162.6	0.684211	0.486284
29.7061	188.6	153	0.842593	0.572327
31.5102	203.8	165.6	0.895652	0.588571
18.776	125.4	104.4	0.755208	0.442073
19.5272	118.4	101.2	0.694444	0.379451
20.1796	110	92	0.727	0.415429
20.3244	127.3	102.8	0.768041	0.457055
20.4382	97	74.2	0.758621	0.39521
20.8508	124.5	96.5	0.759777	0.403561
21.3726	91.9	75.8	0.692955	0.409317
21.4063	75.8	66	0.690722	0.401198
21.6512	80.8	64.8	0.747475	0.427746
21.8949	147.1	114.6	0.725854	0.431805
22.1003	134.8	101.4	0.842105	0.493827
22.3183	139.8	113.8	0.767677	0.447059
22.3945	138.5	112.2	0.76121	0.447853
22.5832	108	87	0.776596	0.431953
22.9481	146.8	119.8	0.747475	0.443114
23.4237	156.7	130.7	0.690476	0.42029
23.597	132.4	109.4	0.903846	0.549708
23.618	99.4	86	0.765306	0.454545
23.8093	100.8	88.2	0.870968	0.483582
24.4494	207.9	176.2	0.737113	0.45082
24.8047	199	167	0.79798	0.49375
25.6577	158.2	132.2	0.692233	0.425926
25.8199	153	126	0.70283	0.435673
26.3826	94.2	84.4	0.755102	0.445783
27.6165	142.5	108	0.976141	0.566867
30.2343	162	123	1.03232	0.648889
17.782	121.8	100	0.783069	0.445783
18.449	87.8	66.6	0.722222	0.371429
19.9479	118.9	106.3	0.682051	0.399399
20.1172	92.4	77.6	0.770115	0.41875
20.1189	184.6	158.6	0.774194	0.444444
20.167	116.7	98.8	0.670103	0.402477
20.527	98.7	86.5	0.728294	0.401917
21.4204	87	73.2	0.698413	0.399033
23.2135	151.4	129.8	0.715686	0.431953
23.3887	88.5	73.5	0.682243	0.421965
23.3922	137.7	119	0.738916	0.455927
24.6904	194.8	161.8	0.784314	0.490798
26.1255	157	124	0.64781	0.442368
27.2392	140.8	120	0.82	0.518987
30.6043	164.4	147	0.722689	0.488636
31.2652	197.1	150.2	0.791304	0.544584
17.5431	141.5	110.5	0.744186	0.423841
18.2183	45.2	38.4	0.694118	0.359756
18.4792	113.1	102.6	0.698864	0.381988
18.5333	145	113	0.786215	0.448667
19.1406	81.8	63	0.706522	0.40625
19.433	123.6	96.2	0.693878	0.419753
19.8828	77.6	64.2	0.72619	0.38125
19.9923	172.3	139.1	0.700508	0.408284
20.5499	149.6	130.2	0.75	0.428571
20.6336	61.4	51.4	0.726316	0.377049
20.8528	81.8	63.8	0.673684	0.407643
21.2671	93.1	78.7	0.752809	0.408537
21.2809	124	98	0.775956	0.450794
21.3578	112.6	87	0.693467	0.408284
21.9917	127.4	111.2	0.731959	0.449367
23.2507	166.3	142.3	0.743719	0.448485
23.298	95.6	82.4	0.737374	0.439759
23.7954	146	117	0.879121	0.487805
24.2028	145.7	111.7	0.753234	0.485256
24.4525	169	138	0.781538	0.468923
24.977	157.2	120.4	0.704082	0.418182
25.7851	192	153	0.728972	0.472727
26.5338	197.6	171.6	0.85	0.508982
26.9531	175	161	0.780374	0.521875
30.2545	170	137.2	0.691964	0.478395
18.9619	109.2	91.6	0.84472	0.414634
18.9619	128.4	103.6	0.864865	0.487805
19.3359	78	66	0.659341	0.375
19.3879	148.7	127.2	0.666667	0.392405
20.4491	111.2	90	0.7	0.405488
20.4825	134.8	115.8	0.816327	0.473373
20.9042	97.4	82	0.627451	0.380952
21.3382	171.2	136.8	0.736842	0.432099
22.0522	138.8	104.8	0.684211	0.375723
22.6562	101.8	86.4	0.627451	0.4
22.7233	124	106	0.692308	0.426036
23.1261	128.5	106.5	0.665331	0.404878
23.5294	127.6	95	0.787879	0.458824
23.7248	81	65	0.77131	0.451064
24.8127	176.6	139.8	0.8	0.502994
25.4193	157	133.6	0.752475	0.449704
25.7091	143.5	121	0.758294	0.479042
25.7583	167	139.2	0.673077	0.432099
26.9204	232.2	197.4	0.836364	0.541176
27.6891	213.4	183.4	0.773585	0.493976
28.033	192.5	147	0.794419	0.493642
29.223	165	134	0.806604	0.511976
29.6479	236.3	196.2	0.810427	0.545629
18.8062	82.4	71.8	0.724138	0.381818
19.4515	94.2	83.8	0.790698	0.404762
19.8141	131.2	103.2	0.93617	0.54321
20.0184	133.6	103	0.728261	0.406061
20.1477	74	62.8	0.708333	0.393064
20.1733	127.6	91.4	0.835	0.525157
20.2388	97.4	88	0.711111	0.387879
21.3578	82	62	0.625	0.384615
21.3786	131	95.8	0.752809	0.408537
21.6041	111.2	88.8	0.704082	0.428571
21.9917	103	85	0.813187	0.468354
22.0018	124	109.4	0.74	0.448485
22.1875	116.6	100.6	0.717172	0.44375
22.2985	124.2	101.2	0.763441	0.440994
23.2072	166.8	139.4	0.77551	0.452381
23.4952	168.5	136	0.813596	0.484967
23.9069	143.4	123.4	0.735294	0.457317
25.0762	116.6	89	0.808511	0.47205
25.5568	211.8	172.8	0.836735	0.518987
27.3797	138	111	0.785714	0.511628
29.6449	210.4	175.4	0.912621	0.580247
29.9673	250.4	206.4	0.686957	0.481707
18.6273	85.8	75.8	0.744681	0.397727
18.7981	83.2	72.6	0.704545	0.373494
19.2277	73.4	56.2	0.681818	0.379747
19.433	115.4	94	0.727273	0.395062
19.7761	130.6	115	0.674286	0.394649
20.0801	94.6	80	0.723629	0.414502
20.8209	129.8	93.8	0.844444	0.463415
21.1104	148	125	0.777778	0.443038
21.4509	133.2	104.2	0.739583	0.430303
[truncated: 508 more rows]
